# Supplementary material for: Patient factors affecting successful linkage to treatment in a cervical cancer prevention program in Kenya: A prospective cohort study
Source: PLoS One. 2019 Sep 18;14(9):e0222750. doi: 10.1371/journal.pone.0222750 (PMC6750649; doi:10.1371/journal.pone.0222750)
Supplement: S1 Dataset — (XLS) [file pone.0222750.s001.xls]

## Sheet: Sheet1
community	gps_readinglatitude	gps_readinglongitude	studyid	pid	age	relationship_status	education_level	children_total	children_under13	work_outside_home	missed_work	transport_method	tocome_family	nottocome_family	depressed	depression_diagnosed	use_phone	phone_owner	trtfollowup	recomfriend	date_notified	trtmentdate	trt_site	technical_issue	completetrt
02 : Olasi			PII1010		61	widowed	none/some primary	9	0	no	no	walked	yes	no	Almost_every_day	no	yes	my_own	definitely will	yes	21-Feb-18
02 : Olasi			PII1013		35	widowed	none/some primary	5	4	no	no	walked	yes	no	Never	yes	yes	other_family	definitely will	yes	27-Feb-18	28-Feb-18	Macalder		yes
02 : Olasi			PII1021		25	married	none/some primary	3	3	no	no	walked	no	no	Almost_every_day	no	no		probably will	yes	17-Mar-18
02 : Olasi			PII1024		25	married	none/some primary	4	4	no	no	walked	no	no	Some_days	no	yes	my_own	definitely will	yes	21-Feb-18
02 : Olasi			PII1025		32	married	college and beyond	5	5	yes	yes	walked	yes	no	Never	no	yes	my_own	definitely will	yes	21-Feb-18	27-Apr-18	Macalder		yes
02 : Olasi			PII1031		43	married	none/some primary	8	7	no	no	walked	yes	no	Some_days	no	yes	my_own	definitely will	yes	13-Mar-18	11-Oct-18	Macalder		yes
03 : Kituka			PII1044		25	married	some secondary	3	3	no	no	walked	yes	no	Some_days	no	yes	my_own	definitely will	yes	23-Apr-18	9-May-18	Macalder		yes
02 : Olasi	-1.0654385	34.1974	PII1049	02-14-019-01-01	64	married	none/some primary	10	0	yes	yes	walked	yes	no	Most_days	no	no		definitely will	yes	27-Feb-18
02 : Olasi			PII1052		25	married	completed secondary	1	1	no	no	walked	yes	no	Never	no	yes	my_own	definitely won't	yes	21-Feb-18	1-Mar-18	Macalder		yes
02 : Olasi			PII1058		61	widowed	none/some primary	12	0	yes	yes	walked	yes	no	Some_days	yes	no		definitely won't	yes	26-Feb-18	2-Mar-18	Macalder		yes
02 : Olasi	-1.0653218	34.1943	PII1059	02-14-003-03-01	25	married	completed primary	2	2	yes	yes	walked	yes	no	Some_days	no	yes	my_own	definitely won't	yes	21-Feb-18
02 : Olasi	-1.0654896	34.1923	PII1060	02-14-001-01-01	32	married	none/some primary	4	3	yes	no	walked	yes	no	Most_days	no	no		definitely won't	yes	27-Feb-18
02 : Olasi			PII1065		54	married	none/some primary	7	0	no	no	walked	no	no	Almost_every_day	no	yes	my_own	definitely won't	yes	27-Feb-18	13-Mar-18	Macalder		yes
02 : Olasi			PII1066		45	married	none/some primary	6	0	yes	yes	walked	yes	no	Some_days	no	yes	my_own	definitely won't	yes	21-Feb-18
02 : Olasi			PII1068		31	married	none/some primary	4	1	yes	yes	walked	yes	yes	Most_days	no	yes	my_own	definitely won't	yes	21-Feb-18	28-Feb-18	Macalder		yes
02 : Olasi			PII1069		37	married	none/some primary	7	3	yes	no	walked	yes	no	Most_days	no	yes	spouse/partner	definitely will	yes	21-Feb-18
02 : Olasi	-1.0864908	34.2183	PII1075	02-04-060-01-01	29	married	none/some primary	2	2	no	no	walked	yes	no	Some_days	no	no		definitely will	yes	23-Feb-18	28-Feb-18	Macalder		yes
02 : Olasi			PII1076		28	married	none/some primary	4	4	no	no	walked	yes	no	Some_days	no	no		definitely will	yes	23-Feb-18
05 : Osingo	-1.0718923	34.5326	PII1095	05-14-021-01-01	62	widowed	none/some primary	10	0	no	no	walked	no	no	Most_days	yes	yes	my_own	definitely will	yes	13-Jul-18
02 : Olasi	-1.0995218	34.2228	PII1101	02-05-033-01-01	27	married	none/some primary	4	4	no	no	walked	yes	no	Some_days	no	yes	my_own	definitely will	yes	21-Feb-18
05 : Osingo	-1.0835469	34.5067	PII1107	05-03-016-01-01	37	seperated/divorced	none/some primary	5	1	yes	yes	walked	yes	no	Never	no	yes	my_own	definitely will	yes	17-Jul-18	18-Jul-18	Migori_CRH		yes
02 : Olasi	-1.0841615	34.199	PII1121	02-07-009-02-01	42	married	none/some primary	6	2	yes	yes	walked	yes	no	Some_days	no	no		definitely will	yes	23-Feb-18	28-Feb-18	Macalder		yes
02 : Olasi	-1.0802552	34.1921	PII1124	02-09-030-01-01	26	widowed	none/some primary	1	1	yes	yes	walked	yes	no	Some_days	no	yes	my_own	definitely will	yes	26-Feb-18	11-Oct-18	Macalder	yes	yes
02 : Olasi	-1.069135	34.1961	PII1127	02-12-005-01-01	35	married	completed primary	5	3	yes	yes	walked	yes	no	Most_days	no	yes	my_own	definitely will	yes	12-Mar-18	27-Mar-18	Macalder		yes
02 : Olasi	-1.066955	34.2138	PII1128	02-11-021-01-01	42	married	none/some primary	9	3	no	no	walked	yes	no	Some_days	yes	yes	my_own	definitely won't	yes	21-Feb-18
02 : Olasi	-1.0693073	34.2124	PII1131	02-11-009-01-01	27	married	none/some primary	2	2	yes	yes	walked	yes	no	Some_days	no	yes	my_own	definitely will	yes	26-Feb-18
02 : Olasi	-1.0841615	34.2185	PII1138	02-04-040-04-01	25	widowed	some secondary	3	3	no	no	walked	yes	no	Some_days	no	yes	spouse/partner	definitely will	yes	23-Feb-18
02 : Olasi			PII1149		35	married	none/some primary	5	4	no	no	walked	yes	no	Some_days	no	no		definitely won't	yes	26-Feb-18
02 : Olasi	-1.0525885	34.2104	PII1150	02-16-003-01-02	35	married	none/some primary	3	0	yes	yes	walked	no	no	Some_days	no	no		definitely will	yes	06-Mar-18	28-Mar-18	Macalder		yes
02 : Olasi	-1.0802265	34.2196	PII1161	02-03-008-01-01	48	widowed	none/some primary	8	0	yes	yes	other	no	no	Never	no	yes	my_own	definitely will	yes	26-Feb-18	27-Feb-18	Macalder		yes
02 : Olasi			PII1169		64	widowed	none/some primary	8	0	yes	yes	walked	yes	no	Some_days	no	no		definitely will	yes	26-Feb-18	20-Mar-18	Macalder		no
02 : Olasi			PII1177		47	widowed	completed primary	5	1	yes	yes	walked	yes	no	Some_days	no	yes	my_own	definitely will	yes	21-Feb-18	9-Oct-18	Macalder		yes
02 : Olasi	-1.0821952	34.1944	PII1178	02-09-022-01-01	40	widowed	none/some primary	1	0	yes	no	walked	yes	no	Most_days	no	no		definitely won't	yes	26-Feb-18
02 : Olasi	-1.0603651	34.2101	PII1188	02-10-012-02-01	39	married	none/some primary	2	0	yes	no	walked	yes	no	Most_days	no	yes	my_own	definitely will	yes	08-Mar-18
02 : Olasi	-1.0801533	34.1951	PII1190	02-09-018-01-01	31	married	none/some primary	6	2	yes	yes	walked	no	no	Never	no	yes	my_own	definitely will	yes	26-Feb-18	15-Mar-18	Macalder		yes
02 : Olasi			PII1194		35	widowed	none/some primary	6	3	yes	no	walked	yes	no	Most_days	no	yes	neighbour	definitely will	yes	27-Feb-18
02 : Olasi	-1.0788234	34.2217	PII1199	02-03-006-01-01	39	married	none/some primary	5	3	yes	yes	walked	yes	no	Never	no	yes	my_own	definitely will	yes	21-Feb-18	27-Feb-18	Macalder		no
02 : Olasi			PII1203		26	married	none/some primary	4	4	yes	yes	walked	no	yes	Some_days	no	yes	spouse/partner	definitely won't	yes	08-Mar-18
02 : Olasi	-1.0841615	34.2185	PII1205	02-04-040-03-01	25	married	none/some primary	1	1	no	no	walked	no	no	Some_days	no	no		definitely will	yes	27-Feb-18	13-Mar-18	Macalder		yes
05 : Osingo			PII1210		65	widowed	none/some primary	2	0	no	no	walked	yes	no	Almost_every_day	no	yes	my_own	definitely will	yes	20-Jul-18	23-Jul-18	Migori_CRH		yes
02 : Olasi	-1.0891131	34.2193	PII1217	02-04-053-01-02	49	married	none/some primary	9	2	no	no	walked	yes	no	Some_days	no	yes	my_own spouse/partner	definitely will	yes	26-Feb-18	28-Mar-18	Macalder		yes
02 : Olasi	-1.0822219	34.2157	PII1223	02-04-036-01-01	42	married	completed primary	7	2	yes	yes	walked	yes	no	Some_days	no	yes	my_own	definitely won't	yes	26-Feb-18	29-Mar-18	Macalder		yes
02 : Olasi	-1.0808434	34.212	PII1225	02-04-027-01-01	57	married	none/some primary	9	0	yes	yes	walked	yes	no	Some_days	no	yes	my_own	definitely won't	yes	23-Feb-18
02 : Olasi			PII1228		29	married	completed primary	3	3	yes	yes	walked	yes	no	Never	no	yes	spouse/partner	definitely will	yes	21-Feb-18
02 : Olasi			PII1235		27	married	none/some primary	5	5	yes	yes	walked	no	no	Some_days	no	yes	my_own	definitely won't	yes	26-Feb-18	7-Mar-18	Macalder		yes
02 : Olasi	-1.0996466	34.2227	PII1242	02-05-039-01-01	29	widowed	none/some primary	1	1	yes	yes	walked	yes	no	Some_days	no	no		definitely will	yes	27-Feb-18
02 : Olasi	-1.0767344	34.1913	PII1248	02-09-004-01-01	44	widowed	none/some primary	5	1	no	no	walked	yes	no	Some_days	yes	yes	my_own	definitely won't	yes	23-Feb-18	11-Oct-18	Macalder		yes
02 : Olasi			PII1255		59	widowed	none/some primary	10	0	no	no	walked	yes	no	Some_days	no	no		definitely won't	yes	02-Mar-18	14-Mar-18	Macalder		yes
02 : Olasi	-1.095595	34.2146	PII1257	02-05-003-01-01	26	married	none/some primary	3	3	no	no	walked	yes	no	Some_days	no	no		definitely will	yes	26-Feb-18	16-Apr-18	Macalder		yes
02 : Olasi			PII1280		43	married	none/some primary	6	1	no	no	walked	yes	no	Almost_every_day	no	yes	my_own	definitely will	yes	05-Mar-18
02 : Olasi			PII1283		25	married	none/some primary	2	2	no	no	walked	no	no	Some_days	no	yes	spouse/partner	definitely will	yes	19-Mar-18
02 : Olasi			PII1289	02-18-028-01-01	49	married	none/some primary	8	3	yes	yes	walked	no	no	Never	no	yes	spouse/partner	definitely won't	yes	01-Mar-18	13-Mar-18	Macalder		yes
02 : Olasi			PII1290		25	married	none/some primary	8	4	yes	yes	walked	yes	no	Most_days	no	yes	my_own	definitely won't	yes	22-Feb-18
02 : Olasi	-1.0535789	34.2086	PII1298	02-16-022-01-01	60	married	none/some primary	7	0	yes	yes	walked	yes	no	Never	no	yes	my_own	definitely won't	yes	21-Feb-18	23-Feb-18	Macalder		yes
02 : Olasi			PII1299		25	married	none/some primary	2	2	no	no	walked	yes	no	Some_days	no	no		definitely will	yes	21-Feb-18	20-Mar-18	Macalder		yes
02 : Olasi	-1.0564455	34.2102	PII1306	02-16-014-01-01	31	married	none/some primary	5	4	no	no	walked	yes	no	Almost_every_day	no	no		definitely will	yes	06-Mar-18	22-Mar-18	Macalder		yes
02 : Olasi			PII1315	02-18-006-01-01	34	married	completed primary	8	4	yes	yes	walked	no	no	Never	no	yes	my_own	definitely will	yes	21-Feb-18
02 : Olasi			PII1320		45	widowed	none/some primary	2	0	no	yes	walked	no	no	Never	no	yes	other_family	definitely will	yes	01-Mar-18	6-Mar-18	Macalder	yes	yes
02 : Olasi			PII1324	02-18-011-01-01	33	widowed	completed primary	6	6	yes	yes	walked	no	no	Never	no	yes	my_own	definitely won't	yes	21-Feb-18	7-Mar-18	Macalder	yes	no
02 : Olasi			PII1325		38	married	completed primary	3	3	no	no	walked	yes	no	Almost_every_day	no	yes	my_own	definitely won't	yes	21-Feb-18	11-Oct-18	Macalder		yes
02 : Olasi			PII1334	02-18-016-01-01	33	married	none/some primary	3	2	yes	yes	walked	yes	yes	Never	no	yes	my_own	definitely won't	yes	13-Mar-18
02 : Olasi	-1.0946541	34.2196	PII1338	02-05-016-01-01	29	married	none/some primary	5	5	no	no	walked	yes	no	Some_days	no	no		definitely won't	yes	27-Feb-18	11-Oct-18	Macalder		yes
02 : Olasi			PII1353		46	married	none/some primary	8	1	yes	no	walked	yes	no	Some_days	no	yes	my_own	definitely will	yes	12-Feb-18
02 : Olasi	-1.0404179	34.2061	PII1355	02-18-021-01-01	61	widowed	none/some primary	0	0	no	no	walked	yes	no	Most_days	no	no		definitely won't	yes	06-Mar-18	27-Mar-18	Macalder		no
02 : Olasi	-1.0870318	34.2157	PII1360	02-06-003-01-01	29	widowed	completed primary	5	3	no	no	walked	yes	no	Never	no	no		definitely will	yes	23-Feb-18
02 : Olasi			PII1368		27	widowed	completed primary	3	3	yes	no	walked	yes	no	Most_days	no	yes	my_own	definitely won't	yes	21-Feb-18	12-Apr-18	Macalder		yes
02 : Olasi			PII1372	02-18-020-01-01	30	married	completed primary	4	3	yes	yes	walked	yes	no	Never	no	yes	my_own	definitely will	yes	01-Mar-18
02 : Olasi			PII1379		29	married	some secondary	2	0	yes	yes	walked	yes	no	Never	no	yes	my_own	definitely will	yes	21-Feb-18	22-Feb-18	Macalder		yes
02 : Olasi			PII1380		31	single with partner	college and beyond	1	1	yes	no	walked	yes	no	Most_days	no	yes	my_own	definitely will	yes	21-Feb-18	2-Mar-18	Macalder		yes
02 : Olasi	-1.0896299	34.2115	PII1382	02-06-025-01-01	60	widowed	none/some primary	9	0	yes	yes	walked	no	no	Never	no	no		definitely won't	yes	23-Feb-18	13-Aug-18	Migori_CRH		yes
02 : Olasi			PII1386		25	married	completed secondary	2	2	yes	yes	walked	yes	no	Some_days	no	yes	my_own	definitely won't	yes	21-Feb-18	14-Mar-18	Macalder		yes
02 : Olasi	-1.0568055	34.2149	PII1391	02-16-018-01-01	32	married	none/some primary	5	2	no	no	walked	no	no	Never	no	no		definitely won't	yes	06-Mar-18	20-Mar-18	Macalder		yes
02 : Olasi	-1.0448564	34.2058	PII1407	02-18-026-01-01	37	married	none/some primary	6	2	no	no	walked	yes	no	Almost_every_day	yes	yes	my_own	definitely will	yes	21-Feb-18	27-Mar-18	Macalder		no
02 : Olasi			PII1413		28	married	none/some primary	2	2	yes	yes	walked	yes	no	Some_days	no	yes	spouse/partner	definitely won't	yes	21-Feb-18
02 : Olasi	-1.0776219	34.2097	PII1416	02-04-002-01-01	55	married	some secondary	8	0	yes	no	walked	yes	no	Some_days	no	yes	my_own	definitely will	yes	08-Mar-18	13-Mar-18	Macalder		yes
02 : Olasi			PII1417		37	married	none/some primary	5	5	yes	yes	walked	yes	no	Never	no	no		definitely won't	yes	05-Mar-18
02 : Olasi			PII1418		40	married	completed primary	3	0	no	no	walked	yes	no	Most_days	yes	yes	my_own	definitely will	yes	21-Feb-18	3-Apr-18	Macalder		yes
02 : Olasi			PII1423		25	married	none/some primary	2	1	no	no	walked	yes	no	Most_days	no	yes	my_own	definitely won't	yes	21-Feb-18	11-Oct-18	Macalder		yes
02 : Olasi			PII1427		54	married	none/some primary	12	0	no	no	walked	no	no	Some_days	no	no		definitely won't	yes	05-Mar-18
02 : Olasi			PII1428		37	married	completed primary	2	1	yes	yes	walked	no	no	Some_days	no	yes	my_own	definitely won't	yes	21-Feb-18	27-Feb-18	Macalder		yes
02 : Olasi			PII1432		36	widowed	some secondary	3	1	yes	no	walked	yes	no	Most_days	no	yes	my_own	definitely won't	yes	21-Feb-18	6-Mar-18	Macalder		yes
02 : Olasi	-1.0613966	34.1997	PII1433	02-15-018-01-01	25	married	some secondary	4	4	no	no	walked	no	no	Some_days	no	yes	my_own	definitely won't	yes	21-Feb-18	17-Apr-18	Macalder		yes
02 : Olasi	-1.0523309	34.2133	PII1434	02-17-007-01-01	32	married	none/some primary	3	2	no	no	walked	yes	no	Almost_every_day	no	yes	my_own	definitely won't	yes	21-Feb-18	1-Mar-18	Macalder		no
02 : Olasi			PII1448		25	married	completed primary	1	1	no	no	walked	yes	no	Most_days	no	yes	my_own spouse/partner	definitely will	yes	01-Mar-18
02 : Olasi	-1.0700555	34.1968	PII1453	02-12-003-01-01	32	married	none/some primary	5	2	yes	yes	walked	yes	no	Some_days	no	no		definitely will	yes	22-Feb-18	11-Oct-18	Macalder		yes
02 : Olasi			PII1462		34	married	none/some primary	0	0	yes	no	walked	yes	no	Most_days	no	yes	my_own	definitely will	yes	21-Feb-18	7-Mar-18	Macalder		yes
02 : Olasi			PII1467		25	married	none/some primary	2	2	no	no	walked	yes	no	Most_days	no	yes	spouse/partner	definitely will	yes	21-Feb-18
02 : Olasi			PII1477		35	married	none/some primary	6	1	yes	no	walked	yes	no	Most_days	yes	yes	my_own	definitely won't	yes	21-Feb-18	1-Mar-18	Macalder		yes
02 : Olasi			PII1491		45	married	completed primary	6	3	no	no	walked	yes	no	Never	no	yes	my_own	definitely will	yes	21-Feb-18
05 : Osingo			PII1502		34	married	none/some primary	4	4	no	no	walked	yes	no	Some_days	yes	yes	my_own	definitely will	yes	13-Jul-18
02 : Olasi			PII1511		25	married	none/some primary	3	0	yes	yes	walked	no	no	Some_days	no	yes	spouse/partner	definitely won't	yes	27-Feb-18	27-Mar-18	Macalder		yes
02 : Olasi	-1.0623072	34.2058	PII1520	02-10-006-01-01	59	married	none/some primary	12	0	yes	yes	walked	yes	no	Some_days	yes	yes	spouse/partner	definitely will	yes	21-Feb-18
02 : Olasi			PII1521		25	married	college and beyond	1	1	yes	yes	walked	yes	no	Never	no	yes	my_own	definitely will	yes	21-Feb-18	28-Feb-18	Macalder		yes
03 : Kituka			PII1534		34	married	completed primary	7	3	no	no	walked	yes	no	Some_days	no	yes	my_own	definitely will	yes	23-Apr-18	3-May-18	Macalder		yes
03 : Kituka			PII1538	03-01-042-01-01	36	married	completed primary	7	5	no	no	walked	no	no	Never	no	no		definitely will	yes	25-Apr-18	2-May-18	Macalder		yes
03 : Kituka			PII1540		42	widowed	none/some primary	6	2	yes	yes	other	no	no	Most_days	no	no		definitely will	yes	26-Apr-18	2-May-18	Macalder		yes
03 : Kituka			PII1541		35	married	none/some primary	11	6	no	no	other	yes	no	Some_days	no	yes	spouse/partner	definitely will	yes	23-Apr-18
03 : Kituka			PII1548		28	married	none/some primary	6	3	yes	yes	walked	yes	no	Never	no	yes	my_own	definitely will	yes	23-Apr-18	10-May-18	Macalder		yes
03 : Kituka			PII1569		31	married	completed primary	3	3	yes	yes	paid for motorcycle	no	no	Never	no	yes	spouse/partner	definitely will	yes	06-Aug-18
03 : Kituka			PII1572		30	married	none/some primary	6	4	yes	no	walked	no	no	Most_days	no	yes	my_own	definitely will	yes	23-Apr-18	6-Nov-18	Macalder		yes
03 : Kituka			PII1579		29	married	none/some primary	4	4	yes	yes	walked	yes	no	Most_days	no	yes	my_own	definitely will	yes	19-Jun-18	20-Jun-18	Macalder		no
03 : Kituka			PII1583		29	married	none/some primary	4	4	yes	yes	walked	yes	no	Never	no	yes	my_own	definitely will	yes	02-May-18	8-May-18	Macalder		yes
03 : Kituka	-0.9782837	34.2555	PII1592	03-02-021-01-01	58	widowed	none/some primary	12	0	yes	yes	walked	yes	no	Most_days	no	no		definitely will	yes	25-Apr-18
03 : Kituka			PII1605		30	married	none/some primary	5	5	yes	yes	other	no	no	Some_days	no	yes	my_own	definitely will	yes	02-May-18	8-May-18	Macalder		no
03 : Kituka			PII1609		35	married	completed primary	4	2	yes	yes	other	yes	no	Some_days	no	yes	my_own	definitely will	yes	30-Apr-18	8-May-18	Macalder		yes
03 : Kituka			PII1617		30	married	none/some primary	4	4	no	no	walked	no	no	Never	no	yes	my_own	definitely will	yes	25-Apr-18	2-May-18	Macalder		yes
03 : Kituka			PII1620	03-08-028-02-01	25	married	none/some primary	2	2	no	no	walked	yes	no	Some_days	no	yes	my_own	definitely will	yes	25-Apr-18
03 : Kituka			PII1622		47	widowed	none/some primary	7	2	yes	yes	walked	yes	no	Some_days	no	yes	my_own	definitely will	yes	26-Apr-18	11-Oct-18	Macalder		yes
03 : Kituka			PII1623		25	married	none/some primary	3	3	yes	yes	walked	yes	no	Some_days	no	yes	my_own	definitely will	yes	23-Apr-18	10-Jul-18	Macalder		yes
03 : Kituka			PII1633		25	married	none/some primary	1	1	yes	yes	walked	yes	no	Never	no	yes	my_own	definitely will	yes	03-May-18
03 : Kituka	-0.9706915	34.2449	PII1635	03-02-024-02-01	25	married	completed primary	3	3	yes	no	walked	yes	no	Some_days	no	yes	my_own	definitely will	yes	25-Apr-18	28-Jun-18	Macalder		yes
03 : Kituka			PII1638		25	married	completed primary	1	0	no	no	walked	no	no	Never	no	yes	my_own	definitely will	no	25-Apr-18	2-May-18	Macalder		yes
03 : Kituka			PII1644		25	married	some secondary	1	1	no	no	walked	yes	no	Some_days	no	yes	my_own	definitely will	yes	23-Apr-18			yes
03 : Kituka			PII1648		37	widowed	none/some primary	7	3	no	no	walked	yes	no	Most_days	no	no		definitely will	yes	25-Apr-18
03 : Kituka			PII1661		33	widowed	some secondary	4	2	yes	yes	walked	yes	no	Never	no	yes	my_own	definitely will	yes	23-Apr-18	10-May-18	Macalder		yes
03 : Kituka			PII1663		29	married	completed primary	6	3	yes	yes	walked	yes	no	Some_days	no	yes	my_own	definitely will	yes	25-Apr-18	3-May-18	Macalder		yes
03 : Kituka			PII1668		35	widowed	none/some primary	1	0	yes	yes	other	no	no	Most_days	no	no		definitely will	yes	26-Apr-18	3-May-18	Macalder		yes
03 : Kituka			PII1691		33	single with partner	completed primary	4	2	no	no	walked	yes	no	Some_days	no	yes	my_own	definitely will	yes	25-Mar-18	3-May-18	Macalder		yes
03 : Kituka			PII1696		25	widowed	none/some primary	6	2	yes	no	walked	yes	no	Most_days	no	yes	my_own	definitely will	yes	23-Apr-18	12-Jul-18	Macalder		yes
03 : Kituka			PII1705	03-01-033-01-01	27	married	completed primary	4	4	yes	yes	walked	yes	no	Some_days	no	yes	my_own	definitely will	yes	08-May-18	10-May-18	Macalder		yes
03 : Kituka	-0.9489333	34.2143	PII1706	03-11-006-01-01	42	married	none/some primary	10	0	no	no	walked	yes	no	Some_days	yes	yes	my_own	definitely will	yes	08-May-18	7-Nov-18	Macalder		yes
03 : Kituka	-0.95042568	34.2351	PII1708	03-07-007-01-01	62	widowed	none/some primary	2	0	yes	yes	walked	no	no	Never	no	no		definitely will	yes	26-Apr-18	3-May-18	Macalder		yes
03 : Kituka	-0.94574958	34.2423	PII1709	03-08-014-01-01	29	married	none/some primary	4	0	no	no	walked	yes	no	Some_days	no	yes	my_own	definitely will	yes	25-Apr-18	11-Oct-18	Macalder		no
03 : Kituka			PII1719		32	married	none/some primary	3	3	yes	yes	walked	yes	no	Some_days	no	yes	my_own	definitely will	yes	23-Apr-18	12-Oct-18	Karungu		yes
03 : Kituka	-0.94833881	34.2305	PII1728	03-07-009-01-01	55	married	none/some primary	9	2	yes	yes	walked	no	no	Some_days	no	yes	spouse/partner	definitely will	yes	04-May-18	9-May-18	Macalder		yes
03 : Kituka	-0.94833881	34.2305	PII1740	03-07-009-02-01	33	married	none/some primary	2	0	no	no	walked	yes	no	Never	no	yes	my_own	definitely will	yes	25-Apr-18	2-May-18	Macalder		yes
03 : Kituka	-0.9477734	34.2137	PII1746	03-11-005-01-01	52	widowed	none/some primary	1	0	no	yes	walked	yes	yes	Some_days	no	yes	my_own	definitely will	yes	23-Apr-18
03 : Kituka	-0.94336373	34.2303	PII1750	03-08-024-01-01	57	widowed	none/some primary	3	0	no	no	walked	yes	no	Never	no	yes	my_own	definitely will	yes	11-May-18	17-May-18	Macalder		yes
03 : Kituka	-0.94838172	34.2305	PII1753	03-07-009-03-01	38	married	none/some primary	4	0	no	no	walked	yes	no	Never	no	yes	my_own	definitely will	yes	26-Apr-18	11-May-18	Macalder		yes
03 : Kituka			PII1758	03-01-019-01-01	25	married	some secondary	2	2	yes	no	walked	yes	no	Most_days	no	yes	my_own	definitely will	yes	23-Apr-18
03 : Kituka	-0.94828588	34.236	PII1764	03-07-004-01-01	29	married	none/some primary	3	2	yes	yes	walked	yes	no	Never	no	yes	spouse/partner	definitely will	yes	26-Apr-18	9-May-18	Macalder		no
03 : Kituka			PII1777		25	married	none/some primary	1	1	yes	yes	walked	no	no	Never	no	yes	spouse/partner	definitely will	yes	24-Apr-18	25-Apr-18	Macalder		yes
03 : Kituka			PII1782		40	widowed	none/some primary	5	1	yes	no	walked	yes	yes	Most_days	no	yes	my_own	definitely will	yes	23-Apr-18
03 : Kituka	-0.93711311	34.2204	PII1799	03-09-004-01-01	37	widowed	completed secondary	3	2	yes	yes	walked	yes	no	Some_days	no	yes	my_own	definitely will	yes	23-Apr-18
03 : Kituka	-0.95256537	34.2199	PII1804	03-06-034-01-01	40	widowed	completed primary	7	3	yes	yes	walked	no	no	Never	no	yes	my_own	definitely will	yes	23-Apr-18
03 : Kituka			PII1806		27	married	none/some primary	3	3	no	no	walked	yes	no	Never	no	yes	my_own	definitely will	yes	11-May-18
03 : Kituka			PII1815		26	married	completed secondary	1	1	no	no	walked	yes	no	Never	no	yes	my_own	definitely will	yes	11-May-18	16-May-18	Macalder		yes
03 : Kituka	-0.94809139	34.2194	PII1819	03-11-026-01-01	45	widowed	none/some primary	1	0	yes	yes	walked	no	no	Never	no	yes	my_own	definitely will	yes	01-May-18
03 : Kituka	-0.94968218	34.2116	PII1820	03-06-060-01-01	41	married	none/some primary	3	1	yes	yes	walked	yes	no	Never	no	yes	my_own	definitely will	yes	24-Apr-18	2-May-18	Macalder		yes
03 : Kituka			PII1822		27	married	completed secondary	2	2	yes	no	paid for motorcycle	yes	no	Never	no	yes	my_own	definitely will	yes	23-Apr-18	2-May-18	Macalder		yes
03 : Kituka			PII1824		42	married	none/some primary	4	0	yes	no	other	yes	no	Most_days	yes	yes	my_own	definitely will	yes	01-May-18	3-May-18	Macalder		yes
03 : Kituka			PII1830		48	married	none/some primary	19	5	no	no	walked	yes	no	Never	no	yes	spouse/partner	definitely will	yes	23-Apr-18	28-May-18	Macalder		yes
03 : Kituka	-0.97949678	34.2221	PII1845	03-05-019-02-01	27	widowed	completed primary	3	3	no	no	walked	yes	no	Some_days	no	yes	my_own	definitely will	yes	23-May-18	4-Jul-18	Macalder		yes
03 : Kituka			PII1849		34	widowed	none/some primary	5	1	yes	no	walked	yes	no	Most_days	no	no		definitely will	yes	07-Jun-18
03 : Kituka			PII1850		25	married	none/some primary	1	1	no	no	walked	yes	no	Never	no	yes	my_own	definitely will	yes	07-Jun-18
03 : Kituka			PII1854		29	married	completed primary	4	3	yes	yes	walked	yes	no	Never	no	yes	my_own	definitely will	yes	01-May-18	2-May-18	Macalder		yes
03 : Kituka			PII1855		34	married	completed secondary	3	2	no	no	walked	no	no	Never	no	yes	my_own	definitely will	yes	01-May-18
03 : Kituka			PII1866		47	widowed	none/some primary	5	4	yes	yes	walked	yes	no	Some_days	no	no		definitely will	yes	24-Apr-18
03 : Kituka			PII1867		29	married	some secondary	2	2	yes	yes	walked	no	no	Some_days	no	yes	my_own	definitely will	yes	01-May-18	2-May-18	Macalder		yes
06 : Ogwedhi	-1.1110578	34.62	PII1880	06-08-006-01-01	40	widowed	completed primary	7	2	yes	no	walked	yes	no	Never	no	yes	my_own	definitely will	yes	26-Jun-18	13-Aug-18	Migori_CRH		yes
06 : Ogwedhi			PII1886		39	married	some secondary	4	3	no	no	walked	yes	no	Most_days	no	no		definitely will	yes	11-Jun-18	21-Jun-18	Ogwedhi		yes
03 : Kituka			PII1911		45	widowed	none/some primary	12	2	yes	yes	walked	no	no	Never	no	yes	other_family	definitely will	yes	26-Apr-18	3-May-18	Macalder		yes
03 : Kituka			PII1915		28	married	none/some primary	3	3	yes	yes	walked	yes	no	Most_days	no	yes	my_own spouse/partner	definitely will	yes	01-May-18	10-May-18	Macalder		yes
03 : Kituka			PII1917		44	widowed	none/some primary	2	1	yes	no	walked	yes	no	Most_days	yes	yes	my_own	definitely will	yes	03-May-18
03 : Kituka	-0.9812718	34.2314	PII1925	03-05-028-01-01	38	married	none/some primary	9	3	yes	yes	walked	yes	no	Some_days	no	yes	spouse/partner	definitely will	yes	24-Apr-18
03 : Kituka			PII1927		30	married	none/some primary	6	5	yes	yes	walked	yes	no	Most_days	no	no		definitely will	yes	07-Jun-18	19-Jun-18	Macalder		no
03 : Kituka	-0.95531589	34.2177	PII1931	03-06-040-01-01	37	married	none/some primary	0	0	yes	no	other	yes	no	Most_days	no	no		definitely will	yes	06-Aug-18
03 : Kituka	-0.9720912	34.2404	PII1964	03-02-008-01-01	30	married	completed primary	6	4	yes	no	walked	no	no	Most_days	no	yes	my_own	definitely will	yes	24-May-18	27-Jun-18	Macalder		yes
03 : Kituka	-0.94972849	34.2136	PII1974	03-06-052-01-01	33	married	completed primary	4	3	yes	yes	other	no	no	Some_days	no	yes	spouse/partner	definitely will	yes	23-Apr-18	3-May-18	Macalder		yes
03 : Kituka			PII1976		65	widowed	none/some primary	3	0	no	no	walked	yes	no	Some_days	no	no		definitely will	yes	24-Apr-18	10-May-18	Macalder		yes
03 : Kituka			PII1977		28	widowed	none/some primary	3	3	yes	no	other	yes	no	Most_days	no	yes	my_own	definitely will	yes	08-May-18
03 : Kituka			PII1982		25	married	none/some primary	2	2	yes	yes	walked	yes	no	Never	no	no		probably will	yes	24-Apr-18	26-Apr-18	Macalder		yes
03 : Kituka			PII1983		25	married	completed primary	2	2	yes	yes	other	yes	no	Some_days	no	yes	other_family	definitely will	yes	08-May-18
03 : Kituka	-0.98245692	34.2335	PII1984	03-05-037-02-01	30	married	completed primary	5	2	no	no	walked	yes	no	Never	no	yes	my_own	definitely will	yes	07-Jun-18
03 : Kituka	-0.98245692	34.2335	PII1986	03-05-037-01-01	27	married	completed primary	3	3	no	no	walked	yes	no	Never	no	yes	my_own	definitely will	yes	07-Jun-18
03 : Kituka			PII1988		55	married	none/some primary	0	0	no	no	walked	yes	no	Most_days	no	yes	my_own	definitely will	yes	25-May-18
03 : Kituka			PII1998		29	widowed	none/some primary	3	3	yes	no	walked	yes	no	Never	no	no		definitely will	yes	24-Apr-18
03 : Kituka			PII1999		62	married	none/some primary	11	0	yes	no	walked	yes	no	Most_days	no	yes	my_own	definitely will	yes	11-Jun-18	19-Jun-18	Macalder		yes
03 : Kituka	-0.97014737	34.2483	PII2006	03-02-005-01-01	39	married	none/some primary	7	5	no	no	walked	yes	no	Never	no	yes	my_own	definitely will	yes	29-May-18
03 : Kituka			PII2019		25	married	completed primary	3	3	yes	yes	walked	yes	no	Some_days	no	no		definitely will	yes	07-Jun-18
03 : Kituka			PII2023		65	widowed	none/some primary	8	0	no	no	walked	yes	no	Some_days	no	yes	my_own	definitely will	yes	24-Apr-18
03 : Kituka			PII2031		38	widowed	none/some primary	8	4	yes	yes	walked	yes	no	Some_days	no	yes	my_own	definitely will	yes	23-Apr-18	18-Jul-18	Macalder		yes
03 : Kituka	-0.96642238	34.2266	PII2050	03-04-081-01-01	25	married	none/some primary	5	2	no	no	walked	yes	no	Never	no	no		definitely will	yes	24-Apr-18
03 : Kituka	-0.97272903	34.2384	PII2054	03-02-013-01-01	31	widowed	none/some primary	7	3	yes	no	walked	yes	no	Most_days	no	no		definitely will	yes	25-Apr-18	10-Oct-18	Macalder		yes
03 : Kituka			PII2057		30	married	none/some primary	4	4	yes	no	walked	yes	no	Most_days	no	no		definitely will	yes	07-Jun-18
03 : Kituka			PII2060		30	married	some secondary	0	0	yes	yes	other	yes	no	Some_days	no	yes	my_own	definitely will	yes	23-Apr-18	16-May-18	Macalder		yes
03 : Kituka	-0.9767909	34.2323	PII2062	03-05-042-01-01	37	married	none/some primary	4	3	no	no	walked	yes	no	Never	no	no		definitely will	yes	30-Apr-18
03 : Kituka	-0.9758938	34.2269	PII2064	03-05-011-01-01	27	married	some secondary	3	3	no	no	walked	yes	no	Never	no	yes	my_own spouse/partner	definitely will	yes	23-Apr-18	28-Jun-18	Macalder		yes
03 : Kituka	-0.97122031	34.2256	PII2075	03-04-027-01-01	32	widowed	none/some primary	6	3	no	no	walked	yes	no	Some_days	no	yes	my_own	definitely will	yes	01-May-18	10-May-18	Macalder		yes
03 : Kituka			PII2078		25	married	completed primary	3	3	no	no	walked	yes	no	Never	no	yes	spouse/partner	definitely will	yes	20-Jun-18
03 : Kituka	-0.97575271	34.228	PII2085	03-05-009-01-01	36	married	none/some primary	5	3	yes	no	walked	yes	no	Never	no	no		definitely will	yes	25-Apr-18	28-Jun-18	Macalder		yes
03 : Kituka			PII2087		55	married	completed primary	5	0	yes	yes	other	yes	no	Some_days	yes	yes	my_own	definitely will	yes	25-Apr-18	17-May-18	Macalder		yes
03 : Kituka	-0.97394162	34.2312	PII2088	03-04-045-02-01	40	married	completed primary	1	0	yes	yes	walked	no	no	Never	no	yes	my_own	definitely will	yes	23-Apr-18
03 : Kituka			PII2097		65	widowed	none/some primary	0	0	yes	yes	walked	yes	no	Never	no	no		definitely will	yes	03-May-18
03 : Kituka	-0.97440279	34.2318	PII2099	03-05-005-01-01	58	married	none/some primary	10	1	no	no	walked	yes	no	Some_days	no	yes	spouse/partner	definitely will	yes	23-Apr-18	18-Jul-18	Macalder		yes
03 : Kituka	-0.97103089	34.2256	PII2100	03-04-029-01-01	26	married	none/some primary	3	2	yes	no	walked	yes	no	Some_days	yes	yes	my_own	definitely will	yes	23-Apr-18
06 : Ogwedhi			PII2109		26	married	none/some primary	3	3	yes	yes	walked	yes	no	Some_days	no	yes	my_own	definitely will	yes	07-Jun-18	12-Jun-18	Ogwedhi		yes
06 : Ogwedhi	-1.1026067	34.6159	PII2111	06-05-015-02-01	38	married	none/some primary	11	2	yes	no	walked	yes	no	Never	no	yes	child	definitely will	yes	11-Jun-18
06 : Ogwedhi			PII2123		39	married	none/some primary	0	0	yes	no	other	yes	no	Never	no	yes	spouse/partner	definitely will	yes	08-Jun-18	12-Jun-18	Ogwedhi		yes
06 : Ogwedhi			PII2128		33	married	none/some primary	4	3	yes	no	walked	yes	no	Some_days	no	yes	my_own	definitely will	yes	26-Jun-18	18-Oct-18	Ogwedhi		yes
06 : Ogwedhi	-1.1104265	34.6201	PII2130	06-08-002-01-01	30	married	none/some primary	4	3	yes	yes	walked	yes	no	Never	no	yes	my_own	definitely will	yes	19-Jun-18
06 : Ogwedhi			PII2135		26	married	completed primary	2	2	no	no	walked	no	no	Some_days	no	yes	my_own	definitely will	yes	08-Jun-18
06 : Ogwedhi			PII2142		35	married	completed primary	2	2	yes	no	paid for motorcycle	no	no	Most_days	no	yes	my_own	definitely will	yes	14-Jun-18
06 : Ogwedhi			PII2146		25	single no partner	some secondary	1	1	no	no	walked	yes	no	Never	no	no		definitely will	yes	11-Jun-18
06 : Ogwedhi			PII2151		34	married	none/some primary	5	4	yes	no	walked	yes	no	Most_days	no	yes	my_own	definitely will	yes	07-Jun-18
06 : Ogwedhi	-1.101148	34.6201	PII2154	06-06-017-01-01	35	married	completed primary	5	2	no	no	walked	yes	no	Most_days	no	yes	my_own	definitely will	yes	08-Jun-18	13-Jun-18	Ogwedhi		yes
06 : Ogwedhi			PII2164		25	married	none/some primary	3	3	no	no	walked	no	no	Most_days	no	yes	my_own	definitely will	yes	26-Jun-18
06 : Ogwedhi			PII2175		61	married	none/some primary	8	0	yes	no	paid for motorcycle	no	no	Most_days	no	yes	my_own	definitely will	yes	14-Jun-18
06 : Ogwedhi			PII2188		41	married	completed primary	8	5	yes	no	walked	no	no	Most_days	no	yes	my_own	definitely will	yes	08-Jun-18
06 : Ogwedhi			PII2193		28	married	completed primary	3	3	yes	yes	walked	yes	no	Some_days	no	yes	my_own	definitely will	yes	26-Jun-18
06 : Ogwedhi			PII2198		43	married	none/some primary	5	0	no	no	walked	no	no	Some_days	no	yes	my_own	definitely will	yes	26-Jun-18	17-Jul-18	Migori_CRH		yes
06 : Ogwedhi	-1.1120846	34.623	PII2207	06-08-010-01-01	25	married	some secondary	2	2	yes	yes	walked	no	no	Never	no	yes	my_own	definitely will	yes	19-Jun-18	20-Jun-18	Ogwedhi		yes
06 : Ogwedhi	-1.1079472	34.6229	PII2219	06-07-010-03-01	27	married	none/some primary	4	4	yes	no	walked	yes	no	Some_days	no	yes	my_own	definitely will	yes	26-Jun-18	6-Aug-18	Migori_CRH		yes
06 : Ogwedhi			PII2225		65	widowed	none/some primary	9	0	yes	yes	walked	yes	no	Most_days	no	no		definitely will	yes	06-Jun-18			yes
06 : Ogwedhi	-1.1030339	34.6206	PII2231	06-06-012-01-01	27	married	none/some primary	3	3	yes	no	walked	yes	no	Some_days	no	yes	my_own	definitely will	yes	08-Jun-18
06 : Ogwedhi	-1.1103765	34.6232	PII2232	06-08-008-01-01	39	single no partner	completed primary	3	3	yes	yes	walked	yes	no	Never	no	yes	my_own	definitely will	yes	26-Jun-18
06 : Ogwedhi			PII2248		61	seperated/divorced	completed primary	6	1	yes	no	paid for motorcycle	no	no	Most_days	no	yes	my_own	definitely will	yes	09-Jun-18	15-Oct-18	Ogwedhi		yes
06 : Ogwedhi	-1.1103677	34.6194	PII2253	06-08-007-01-01	25	married	completed primary	1	1	no	no	walked	yes	no	Some_days	no	yes	my_own	definitely will	yes	07-Jun-18	20-Jun-18	Ogwedhi	yes	yes
06 : Ogwedhi			PII2260		35	widowed	none/some primary	5	3	yes	no	walked	yes	yes	Most_days	yes	yes	my_own	definitely will	yes	14-Jun-18	21-Jun-18	Ogwedhi		yes
06 : Ogwedhi			PII2263		33	married	some secondary	4	4	yes	no	walked	no	no	Most_days	no	yes	my_own	definitely will	yes	08-Jun-18	20-Jun-18	Ogwedhi		yes
06 : Ogwedhi			PII2267		40	widowed	none/some primary	6	2	yes	yes	walked	yes	no	Never	no	no		definitely will	yes	20-Jun-18	27-Jun-18	Ogwedhi		yes
06 : Ogwedhi	-1.0915183	34.6104	PII2268	06-03-001-01-01	50	married	none/some primary	5	2	yes	no	walked	yes	no	Some_days	no	yes	my_own	definitely will	yes	08-Jun-18	13-Jun-18	Ogwedhi		yes
06 : Ogwedhi			PII2269		38	widowed	none/some primary	9	0	yes	yes	walked	yes	no	Never	no	yes	my_own	definitely will	yes	08-Jun-18	12-Jun-18	Ogwedhi		yes
06 : Ogwedhi			PII2270		26	single no partner	college and beyond	1	1	no	no	walked	yes	no	Some_days	no	yes	my_own	definitely will	yes	08-Jun-18	12-Jun-18	Ogwedhi		yes
06 : Ogwedhi			PII2274		30	seperated/divorced	completed primary	2	2	yes	yes	walked	yes	no	Never	no	no		definitely will	yes	06-Jun-18
06 : Ogwedhi			PII2285		26	married	college and beyond	1	1	yes	no	walked	yes	no	Some_days	no	yes	my_own	definitely will	yes	26-Jun-18
06 : Ogwedhi			PII2288		25	married	completed secondary	1	1	yes	no	walked	yes	no	Never	no	yes	my_own	definitely will	yes	14-Jun-18	27-Jun-18	Ogwedhi		yes
06 : Ogwedhi			PII2295		33	single no partner	none/some primary	1	0	yes	no	walked	no	no	Most_days	no	no		definitely will	yes	06-Jun-18	12-Jun-18	Ogwedhi		no
06 : Ogwedhi			PII2300		32	single no partner	completed secondary	1	1	no	no	walked	yes	no	Some_days	no	yes	my_own	definitely will	yes	06-Jun-18			yes
06 : Ogwedhi			PII2303		59	married	completed secondary	7	0	yes	yes	walked	yes	no	Some_days	yes	yes	my_own	definitely will	yes	26-Jun-18	17-Jul-18	Ogwedhi		yes
06 : Ogwedhi			PII2317		25	married	none/some primary	2	2	no	no	walked	yes	no	Most_days	no	yes	my_own	probably will	yes	10-Aug-18
06 : Ogwedhi			PII2341		52	married	some secondary	2	0	no	no	walked	yes	no	Some_days	yes	yes	my_own	definitely will	yes	08-Jun-18	7-Aug-18	Migori_CRH		no
06 : Ogwedhi			PII2363		28	married	completed primary	4	4	yes	yes	walked	no	no	Never	no	no		definitely will	yes	06-Jun-18
06 : Ogwedhi	-1.093662	34.6128	PII2368	06-03-010-02-01	28	married	none/some primary	7	4	no	no	walked	yes	no	Never	no	no		definitely will	yes	11-Jun-18	2-Jul-18	Ogwedhi		yes
06 : Ogwedhi			PII2371		34	married	none/some primary	4	4	yes	no	walked	no	no	Most_days	no	yes	my_own	definitely will	yes	26-Jun-18
06 : Ogwedhi			PII2374		33	married	none/some primary	4	3	yes	no	walked	yes	no	Never	no	no		definitely will	yes	21-Jun-18
06 : Ogwedhi			PII2377		25	married	none/some primary	4	4	yes	yes	walked	no	no	Some_days	yes	yes	my_own	definitely will	no	26-Jun-18
06 : Ogwedhi			PII2381		27	married	completed primary	4	4	no	no	walked	yes	no	Some_days	no	yes	my_own	definitely will	yes	08-Jun-18	12-Jun-18	Ogwedhi		yes
06 : Ogwedhi			PII2391		27	married	completed secondary	1	1	yes	no	walked	yes	no	Some_days	no	yes	my_own	definitely will	yes	19-Jun-18	27-Nov-18	Ogwedhi		yes
05 : Osingo			PII2396		40	widowed	none/some primary	0	0	no	no	walked	no	no	Most_days	no	no		definitely will	yes	19-Jul-18	30-Jul-18	Migori_CRH		yes
06 : Ogwedhi	-1.1160328	34.6239	PII2414	06-09-022-01-01	31	married	completed primary	4	4	no	no	walked	yes	no	Never	no	yes	my_own	definitely will	yes	07-Jun-18
06 : Ogwedhi			PII2416		27	married	completed secondary	1	1	yes	no	walked	yes	no	Most_days	no	yes	my_own	definitely will	yes	08-Jun-18
06 : Ogwedhi			PII2417		46	widowed	some secondary	1	0	no	no	walked	yes	no	Some_days	yes	yes	my_own	definitely will	yes	26-Jun-18	10-Sep-18	Migori_CRH		yes
06 : Ogwedhi			PII2418		31	married	some secondary	4	2	yes	no	walked	no	no	Most_days	no	yes	my_own	definitely will	yes	09-Jun-18	12-Jun-18	Ogwedhi		yes
06 : Ogwedhi			PII2420		50	married	none/some primary	7	1	yes	no	walked	yes	no	Some_days	no	yes	spouse/partner	definitely will	no	07-Jun-18	28-Aug-18	Migori_CRH		yes
06 : Ogwedhi			PII2460		31	married	completed primary	3	3	no	no	walked	no	no	Most_days	no	yes	my_own	definitely will	yes	26-Jun-18	18-Oct-18	Ogwedhi		yes
06 : Ogwedhi	-1.1148788	34.6206	PII2467	06-09-019-01-01	32	married	completed primary	5	2	no	no	walked	yes	no	Most_days	no	yes	my_own	definitely will	yes	07-Jun-18	3-Jul-18	Ogwedhi		yes
06 : Ogwedhi	-1.1167674	34.624	PII2494	06-13-012-01-01	39	widowed	completed primary	6	1	yes	yes	walked	yes	no	Never	no	yes	my_own	definitely will	yes	07-Jun-18	22-Jun-18	Ogwedhi		yes
06 : Ogwedhi			PII2495		25	married	completed primary	5	4	yes	no	walked	yes	no	Most_days	no	yes	my_own	definitely will	yes	26-Jun-18
05 : Osingo			PII2510		44	widowed	none/some primary	7	4	no	no	walked	yes	no	Some_days	no	no		definitely will	yes	18-Jul-18	13-Aug-18	Migori_CRH		yes
05 : Osingo			PII2518		25	married	none/some primary	1	1	no	no	walked	yes	no	Never	no	no		definitely will	yes	13-Jul-18
05 : Osingo			PII2523		25	married	completed secondary	1	1	yes	yes	taxi	no	no	Some_days	no	yes	my_own	definitely will	yes	17-Jul-18	15-Aug-18	Migori_CRH		yes
05 : Osingo			PII2525		41	married	completed primary	7	2	yes	yes	paid for motorcycle	no	no	Never	yes	yes	my_own	definitely will	yes	17-Jul-18	23-Jul-18	Migori_CRH		yes
05 : Osingo			PII2529		54	seperated/divorced	none/some primary	5	1	yes	yes	walked	no	no	Never	no	yes	my_own	definitely will	no	23-Jul-18
05 : Osingo			PII2531		42	married	none/some primary	2	1	yes	yes	walked	yes	no	Some_days	no	yes	my_own	definitely will	yes	13-Jul-18	17-Jul-18	Migori_CRH		yes
05 : Osingo	-1.0746334	34.5496	PII2532	05-09-059-01-01	28	married	none/some primary	4	4	yes	yes	walked	yes	no	Some_days	no	yes	my_own	definitely will	yes	13-Jul-18
05 : Osingo	-1.0654855	34.523	PII2536	05-12-026-01-01	54	married	none/some primary	9	0	no	no	walked	no	no	Some_days	no	no		definitely will	yes	17-Jul-18	19-Jul-18	Migori_CRH		yes
05 : Osingo	-1.0699484	34.5477	PII2544	05-10-042-01-01	34	married	completed primary	4	1	yes	yes	walked	yes	no	Never	no	yes	my_own	definitely will	yes	20-Jul-18
05 : Osingo	-1.0674531	34.5425	PII2549	05-10-036-01-01	42	married	completed primary	10	3	yes	no	walked	yes	no	Most_days	no	yes	my_own	definitely will	yes	17-Jul-18
05 : Osingo			PII2553		55	widowed	none/some primary	0	0	no	no	walked	yes	no	Most_days	no	yes	my_own	definitely will	yes	13-Jul-18	16-Jul-18	Migori_CRH		yes
05 : Osingo			PII2559		37	married	completed secondary	5	5	yes	no	walked	yes	no	Some_days	no	yes	my_own	definitely will	yes	17-Jul-18	17-Jul-18	Migori_CRH		no
05 : Osingo			PII2563		30	married	completed primary	4	3	yes	no	walked	yes	no	Some_days	yes	yes	my_own	definitely will	yes	17-Jul-18	17-Jul-18	Migori_CRH		yes
05 : Osingo	-1.0726894	34.5208	PII2577	05-08-009-01-01	39	married	none/some primary	6	3	yes	no	walked	no	no	Most_days	no	yes	my_own	definitely will	yes	17-Jul-18	7-Aug-18	Migori_CRH	yes	yes
05 : Osingo	-1.0648204	34.5346	PII2612	05-05-035-01-01	65	widowed	none/some primary	7	0	yes	no	walked	yes	no	Most_days	no	no		definitely will	yes	18-Jul-18	25-Jul-18	Migori_CRH		yes
05 : Osingo	-1.0722843	34.5585	PII2615	05-09-041-02-01	30	married	completed primary	5	4	yes	yes	walked	yes	no	Never	no	yes	my_own	definitely will	yes	17-Jul-18	16-Jul-18	Migori_CRH		yes
05 : Osingo			PII2633		53	widowed	none/some primary	6	1	no	no	walked	yes	no	Almost_every_day	no	yes	other	definitely will	yes	18-Jul-18	13-Aug-18	Migori_CRH		yes
05 : Osingo			PII2640		37	married	none/some primary	6	2	no	no	walked	yes	no	Never	no	no		definitely will	yes	19-Jul-18	30-Jul-18	Migori_CRH		yes
05 : Osingo			PII2641		46	widowed	completed primary	7	2	no	no	walked	yes	no	Some_days	no	yes	my_own	definitely will	yes	13-Jul-18
05 : Osingo			PII2649		27	married	none/some primary	4	4	no	no	walked	no	no	Some_days	no	no		definitely will	yes	17-Jul-18	19-Jul-18	Migori_CRH		yes
05 : Osingo			PII2652		25	married	none/some primary	0	0	yes	yes	walked	yes	no	Some_days	no	yes	my_own	definitely will	yes	17-Jul-18	18-Jul-18	Migori_CRH		yes
05 : Osingo			PII2674		25	married	some secondary	1	1	yes	no	walked	no	no	Most_days	no	yes	spouse/partner	definitely will	yes	18-Jul-18
04 : Kabuto			PII2684		25	single no partner	college and beyond	0	0	yes	yes	walked	yes	no	Some_days	no	yes	my_own	definitely will	yes	25-Sep-18	19-Nov-18	Karungu		yes
05 : Osingo	-1.0757786	34.5221	PII2702	05-01-011-01-01	42	married	college and beyond	10	1	yes	yes	walked	yes	no	Never	no	yes	my_own	definitely will	yes	19-Jul-18	19-Jul-18	Migori_CRH		yes
05 : Osingo	-1.0680566	34.5213	PII2707	05-11-040-01-01	32	widowed	completed primary	4	3	no	no	walked	yes	no	Most_days	no	yes	my_own	definitely will	yes	17-Jul-18
05 : Osingo			PII2709		30	married	completed primary	3	1	yes	no	walked	yes	no	Most_days	no	yes	my_own	definitely will	yes	17-Jul-18	16-Jul-18	Migori_CRH		yes
05 : Osingo	-1.066854	34.5192	PII2716	05-11-009-01-01	26	married	none/some primary	5	4	yes	no	walked	yes	no	Some_days	no	yes	my_own	definitely will	yes	17-Jul-18	19-Jul-18	Migori_CRH		yes
05 : Osingo	-1.0713656	34.5462	PII2750	05-13-023-01-01	33	married	some secondary	1	0	no	no	walked	yes	no	Never	no	yes	my_own	definitely will	yes	17-Jul-18	14-Aug-18	Migori_CRH		yes
05 : Osingo			PII2757		54	widowed	none/some primary	10	2	yes	yes	walked	yes	no	Most_days	yes	yes	my_own	definitely will	yes	18-Jul-18	2-Aug-18	Migori_CRH		yes
05 : Osingo	-1.0746695	34.5453	PII2787	05-13-020-01-01	35	widowed	none/some primary	6	2	no	no	walked	no	no	Most_days	no	yes	my_own	definitely will	yes	20-Jul-18	30-Jul-18	Migori_CRH		yes
05 : Osingo			PII2796		52	widowed	completed primary	5	0	no	no	walked	no	no	Most_days	no	yes	my_own	definitely will	yes	23-Jul-18			yes
05 : Osingo			PII2810		35	married	some secondary	2	1	no	no	walked	yes	no	Most_days	no	yes	my_own	definitely will	yes	17-Jul-18	17-Jul-18	Migori_CRH		yes
05 : Osingo	-1.0613481	34.5239	PII2817	05-12-022-01-01	45	married	completed primary	1	1	no	no	walked	yes	no	Some_days	no	yes	my_own	definitely will	yes	17-Jul-18	13-Aug-18	Migori_CRH		yes
05 : Osingo	-1.050064	34.508	PII2820	05-12-002-01-01	54	married	none/some primary	10	1	no	no	walked	yes	no	Some_days	no	yes	my_own	definitely will	yes	13-Jul-18	18-Jul-18	Migori_CRH		yes
05 : Osingo			PII2829		50	married	none/some primary	9	0	no	no	walked	yes	no	Most_days	no	no		definitely will	yes	17-Jul-18	6-Aug-18	Migori_CRH		yes
05 : Osingo			PII2839		38	married	completed secondary	5	2	yes	no	walked	yes	no	Never	no	yes	my_own	definitely will	yes	17-Jul-18	16-Jul-18	Migori_CRH		yes
05 : Osingo			PII2842	05-11-026-01-01	42	widowed	none/some primary	4	2	yes	no	walked	no	no	Most_days	no	yes	my_own	definitely will	yes	23-Jul-18
05 : Osingo	-1.0663115	34.5185	PII2857	05-11-008-02-01	55	married	none/some primary	8	0	no	no	walked	yes	no	Most_days	yes	no		definitely will	yes	17-Jul-18	24-Jul-18	Migori_CRH		yes
05 : Osingo			PII2870		35	seperated/divorced	none/some primary	5	2	yes	yes	walked	yes	no	Never	yes	yes	my_own	definitely will	yes	13-Jul-18	16-Jul-18	Migori_CRH		yes
01 : Lwanda			PII2872		29	married	completed primary	2	2	no	no	walked	yes	no	Some_days	yes	yes	my_own	definitely will	yes	30-Oct-18	31-Oct-18	Karungu		yes
01 : Lwanda	-0.87881643	34.208	PII2877	01-03-030-01-01	37	married	none/some primary	5	1	yes	no	walked	yes	no	Never	no	yes	my_own	definitely will	yes	31-Oct-18	6-Nov-18	Karungu		yes
01 : Lwanda			PII2879		26	married	completed primary	1	1	yes	yes	walked	yes	yes	Some_days	no	yes	my_own	definitely will	yes	29-Oct-18
04 : Kabuto	-0.91408211	34.1788	PII3413	04-04-068-01-01	34	married	completed primary	4	3	yes	no	walked	no	no	Some_days	no	no		definitely will	yes	25-Sep-18
04 : Kabuto			PII3420		50	married	none/some primary	8	2	yes	no	walked	no	no	Most_days	no	yes	my_own	probably will	yes	24-Sep-18
04 : Kabuto			PII3424		38	married	none/some primary	4	1	no	no	walked	no	no	Some_days	no	yes	my_own	definitely will	yes	24-Sep-18
01 : Lwanda			PII3435		30	widowed	none/some primary	3	2	yes	yes	walked	yes	no	Some_days	no	yes	my_own	definitely will	yes	29-Oct-18	6-Feb-19	Karungu		yes
01 : Lwanda			PII3436		51	married	completed primary	1	0	yes	yes	walked	no	no	Never	no	yes	my_own	definitely will	yes	31-Oct-18	5-Nov-18	Karungu		yes
04 : Kabuto			PII3452		26	married	some secondary	3	3	no	no	walked	yes	no	Never	no	yes	my_own	definitely will	yes	25-Sep-18
04 : Kabuto	-0.91366971	34.1749	PII3470	04-03-014-01-01	33	married	none/some primary	6	2	yes	no	walked	yes	no	Some_days	no	yes	my_own	definitely will	yes	24-Sep-18	31-Jan-19	Karungu		yes
04 : Kabuto	-0.9343487	34.179	PII3473	04-01-001-01-01	40	widowed	completed primary	1	1	yes	yes	walked	no	no	Never	no	yes	my_own	definitely will	yes	24-Sep-18	25-Sep-18	Karungu		yes
04 : Kabuto			PII3475		54	widowed	none/some primary	11	0	no	no	other	no	no	Some_days	no	yes	my_own	definitely will	yes	17-Sep-18	19-Sep-18	Karungu		yes
04 : Kabuto	-0.91853869	34.17	PII3485	04-07-025-01-01	33	widowed	completed primary	3	1	yes	no	walked	yes	no	Some_days	no	yes	my_own	definitely will	yes	25-Sep-18
04 : Kabuto	-0.91967702	34.1677	PII3490	04-07-001-01-01	43	widowed	some secondary	7	1	yes	yes	walked	yes	no	Some_days	no	yes	my_own	definitely will	yes	25-Sep-18	27-Sep-18	Karungu		yes
04 : Kabuto			PII3514		53	widowed	none/some primary	10	1	no	no	walked	no	no	Some_days	no	no		definitely will	yes	25-Sep-18	1-Oct-18	Karungu		yes
04 : Kabuto	-0.9261201	34.1821	PII3522	04-01-025-01-01	34	married	completed primary	6	4	yes	no	walked	yes	no	Some_days	no	yes	my_own	definitely will	yes	15-Nov-18
04 : Kabuto			PII3524		39	widowed	none/some primary	5	3	no	no	walked	yes	no	Some_days	yes	yes	my_own	definitely will	yes	15-Oct-18
04 : Kabuto	-0.9256196	34.169	PII3539	04-06-025-01-01	31	widowed	completed primary	3	3	no	no	walked	yes	no	Some_days	no	yes	my_own	definitely will	yes	25-Sep-18	19-Nov-18	Karungu		yes
04 : Kabuto	-0.91667718	34.1652	PII3543	04-07-027-02-01	25	married	none/some primary	6	5	no	no	walked	yes	no	Some_days	no	yes	my_own	definitely will	yes	25-Sep-18
04 : Kabuto			PII3548		29	married	completed primary	3	3	yes	yes	walked	no	no	Never	no	yes	my_own	definitely will	yes	17-Sep-18	19-Sep-18	Karungu		yes
04 : Kabuto	-0.93205708	34.1785	PII3552	04-01-005-01-01	64	widowed	none/some primary	8	0	no	no	walked	yes	no	Most_days	no	yes	child	definitely will	yes	25-Sep-18	9-Oct-18	Karungu		yes
04 : Kabuto	-0.92423242	34.1628	PII3554	04-11-009-01-01	25	married	completed primary	3	2	yes	no	walked	yes	no	Some_days	no	yes	my_own	definitely will	yes	15-Oct-18	16-Oct-18	Karungu		yes
04 : Kabuto	-0.91897881	34.1864	PII3578	04-13-054-01-01	42	married	some secondary	8	4	yes	no	walked	yes	yes	Some_days	no	yes	my_own	definitely will	yes	25-Sep-18	19-Sep-18	Karungu		yes
04 : Kabuto			PII3590		42	widowed	none/some primary	4	1	yes	yes	other	yes	no	Most_days	no	yes	my_own	probably will	yes	25-Sep-18
04 : Kabuto			PII3591		25	married	none/some primary	0	0	yes	yes	walked	yes	no	Some_days	no	yes	my_own	definitely will	yes	18-Sep-18	20-Sep-18	Karungu		yes
04 : Kabuto			PII3595		28	married	some secondary	3	3	no	yes	walked	no	no	Some_days	yes	yes	my_own	definitely will	yes	25-Sep-18	1-Oct-18	Karungu		yes
04 : Kabuto	-0.91739237	34.168	PII3600	04-07-012-01-01	26	married	completed primary	2	2	yes	yes	walked	yes	no	Some_days	no	yes	my_own	definitely will	yes	25-Sep-18
04 : Kabuto			PII3601		32	married	completed primary	3	2	yes	yes	other	yes	no	Some_days	no	yes	my_own	definitely will	yes	25-Sep-18	20-Sep-18	Karungu		yes
04 : Kabuto			PII3604		38	married	none/some primary	5	3	yes	yes	walked	no	no	Some_days	no	yes	my_own	definitely will	yes	15-Oct-18	13-Dec-18	Karungu		yes
04 : Kabuto	-0.9218874	34.162	PII3612	04-11-044-01-01	40	married	none/some primary	3	1	yes	no	walked	yes	no	Most_days	no	yes	my_own	definitely will	yes	25-Sep-18	4-Oct-18	Karungu		yes
04 : Kabuto	-0.92550188	34.1683	PII3614	04-06-030-01-01	30	married	none/some primary	3	3	no	no	walked	yes	no	Some_days	no	yes	spouse/partner	definitely will	yes	04-Oct-18
04 : Kabuto	-0.91446197	34.1691	PII3617	04-02-048-01-01	32	widowed	none/some primary	5	3	yes	no	walked	no	no	Some_days	no	yes	my_own	definitely will	yes	25-Sep-18	5-Oct-18	Karungu		yes
04 : Kabuto	-0.9297663	34.1624	PII3620	04-11-046-01-01	36	married	completed secondary	4	3	yes	no	walked	yes	no	Some_days	no	yes	my_own	definitely will	yes	25-Sep-18	29-Nov-18	Karungu		yes
04 : Kabuto	-0.92340767	34.1706	PII3621	04-06-022-01-01	41	widowed	none/some primary	0	0	yes	no	walked	no	no	Some_days	no	yes	my_own	definitely will	yes	25-Sep-18
04 : Kabuto			PII3623		42	married	completed primary	5	3	no	no	walked	yes	no	Some_days	no	yes	my_own	definitely will	yes	25-Sep-18	16-Oct-18	Karungu		yes
04 : Kabuto	-0.91901731	34.1711	PII3627	04-04-008-02-01	36	married	none/some primary	4	4	no	no	walked	yes	no	Some_days	no	yes	my_own	definitely will	yes	25-Sep-18
04 : Kabuto			PII3633		26	married	completed secondary	2	2	yes	no	walked	yes	no	Some_days	no	yes	my_own	definitely will	yes	17-Sep-18	19-Sep-18	Karungu		yes
04 : Kabuto			PII3641		29	married	none/some primary	4	3	yes	no	walked	yes	yes	Some_days	no	yes	my_own	definitely will	yes	25-Sep-18
01 : Lwanda			PII3657		43	widowed	completed primary	3	0	yes	yes	walked	yes	no	Some_days	no	yes	my_own	definitely will	yes	01-Nov-18
04 : Kabuto			PII3659		32	married	none/some primary	5	5	yes	yes	walked	no	no	Never	no	yes	my_own	definitely will	yes	17-Sep-18	20-Sep-18	Karungu		yes
04 : Kabuto			PII3660		25	married	some secondary	4	4	yes	yes	walked	yes	no	Some_days	no	yes	my_own	definitely will	yes	25-Sep-18	16-Oct-18	Karungu		yes
04 : Kabuto	-0.92441678	34.1707	PII3667	04-06-015-03-01	53	married	none/some primary	2	0	yes	no	walked	yes	no	Some_days	yes	yes	my_own	definitely will	yes	15-Oct-18
04 : Kabuto			PII3669		47	widowed	completed primary	4	1	yes	yes	walked	yes	no	Some_days	no	yes	my_own	definitely will	yes	18-Sep-18	19-Sep-18	Karungu		yes
04 : Kabuto			PII3670		31	married	none/some primary	2	0	yes	no	walked	yes	no	Most_days	no	yes	my_own	definitely will	yes	25-Sep-18
01 : Lwanda			PII3689		25	married	college and beyond	0	0	yes	yes	other	yes	no	Some_days	no	yes	my_own	definitely will	yes	25-Nov-18
04 : Kabuto			PII3691		30	married	none/some primary	5	5	no	no	walked	yes	no	Some_days	no	yes	my_own	definitely will	yes	25-Sep-18
04 : Kabuto			PII3694		42	widowed	completed primary	2	0	no	no	walked	yes	no	Some_days	no	yes	my_own	definitely will	yes	25-Sep-18
01 : Lwanda	-0.87351942	34.1952	PII3770	01-08-019-08-01	25	married	college and beyond	0	0	yes	yes	other	yes	no	Never	no	yes	my_own	definitely_will	yes	07-Jan-19
01 : Lwanda			PII3781		25	married	college and beyond	1	1	no	yes	other	yes	no	Never	no	yes	my_own	definitely_will	yes	07-Jan-19	10-Jan-19	Karungu		yes
01 : Lwanda			PII3845		39	married	none/some primary	4	3	yes	yes	walked	yes	no	Some_days	no	yes	my_own	definitely will	yes	30-Oct-18	5-Nov-18	Karungu		yes
03 : Kituka	-0.97407788	34.2216	PII3846		25	married	completed secondary	2	2	no	no	other	no	no	Some_days	no	yes	friend_	definitely_will	yes	07-Jan-19
01 : Lwanda			PII3856		31	married	completed primary	4	3	yes	yes	walked	yes	no	Never	no	yes	my_own	definitely will	yes	29-Oct-18	26-Nov-18	Karungu		yes
01 : Lwanda			PII3858		40	widowed	completed primary	9	1	yes	yes	walked	yes	no	Some_days	no	yes	my_own	definitely will	yes	29-Oct-18	19-Dec-18	Karungu		yes
01 : Lwanda	-0.86385298	34.2306	PII3878	01-10-052-01-01	48	married	none/some primary	7	5	no	no	walked	yes	no	Some_days	no	yes	my_own	definitely will	yes	31-Oct-18
01 : Lwanda	-0.87561178	34.2121	PII3894	01-03-003-01-01	27	married	completed primary	3	3	yes	no	walked	yes	no	Some_days	no	yes	my_own	probably will	yes	31-Oct-18
01 : Lwanda			PII3899		43	widowed	completed primary	5	3	yes	yes	walked	yes	no	Some_days	no	yes	my_own	definitely will	yes	31-Oct-18
01 : Lwanda			PII3902		38	married	completed primary	2	2	yes	yes	paid for motorcycle	yes	no	Never	no	yes	my_own	definitely will	yes	29-Oct-18	5-Dec-18	Karungu		yes
03 : Kituka	-0.96976078	34.2339	PII3904	03-04-063-01-01	38	married	college and beyond	3	3	no	no	other	no	no	Never	no	yes	my_own	definitely_will	yes	07-Jan-19	28-Jan-19	Macalder		no
06 : Ogwedhi	-1.1161823	34.6229	PII3912	06-12-007-02-01	41	married	completed primary	5	2	yes	no	other	no	no	Most_days	yes	yes	my_own	definitely_will	yes	07-Jan-19
04 : Kabuto	-0.91423768	34.1774	PII3917	04-03-033-01-01	25	married	none/some primary	5	5	yes	yes	other	no	no	Most_days	yes	yes	my_own	definitely_will	yes	14-Jan-19
04 : Kabuto			PII3927		29	married	none/some primary	2	2	yes	yes	other	yes	no	Never	no	yes	my_own	definitely_will	yes	07-Jan-19	9-Jan-19	Karungu		yes
03 : Kituka	-0.9802984	34.2526	PII3938	03-03-013-02-01	38	married	none/some primary	0	0	no	no	other	no	yes	Some_days	no	yes	my_own	definitely_will	yes	07-Jan-19
03 : Kituka			PII3953	03-01-043-01-01	30	widowed	completed primary	5	3	yes	no	other	no	no	Most_days	no	no		definitely_will	yes	11-Jan-19
03 : Kituka	-0.96578729	34.23	PII3957	03-04-072-01-01	38	widowed	none/some primary	6	3	yes	no	other	no	no	Most_days	no	yes	my_own	probably_will	yes	07-Jan-19	29-Jan-19	Macalder	yes	no
03 : Kituka			PII3970		29	married	completed primary	3	3	yes	yes	other	yes	no	Some_days	no	yes	my_own	definitely_will	yes	07-Jan-19
01 : Lwanda			PII3975		25	married	some secondary	1	1	no	yes	other	yes	no	Never	no	yes	my_own	definitely_will	yes	07-Jan-19	9-Jan-19	Karungu		yes
04 : Kabuto	-0.92441142	34.1713	PII3981	04-06-019-01-01	35	widowed	none/some primary	3	1	no	no	other	yes	no	Some_days	no	yes	my_own	definitely_will	yes	07-Jan-19
06 : Ogwedhi	-1.1181117	34.6252	PII4003	06-13-005-01-01	41	married	none/some primary	3	0	yes	no	other	no	no	Most_days	no	yes	my_own	definitely_will	yes	08-Jan-19
06 : Ogwedhi	-1.1043071	34.6209	PII4005	06-06-006-02-01	25	married	completed primary	3	3	yes	no	other	yes	no	Almost_every_day	no	yes	my_own	definitely_will	yes	07-Jan-19
01 : Lwanda			PII4006		34	married	none/some primary	0	0	yes	yes	other	yes	no	Most_days	no	yes	my_own	definitely_will	yes	16-Jan-19
03 : Kituka	-0.96356159	34.2373	PII4012	03-10-013-01-01	59	widowed	none/some primary	5	0	yes	yes	other	no	no	Never	no	yes	my_own	definitely_will	yes	07-Jan-19
04 : Kabuto	-0.92434508	34.1618	PII4019	04-11-011-01-01	29	married	none/some primary	7	0	yes	no	other	no	no	Never	no	yes	spouse/partner	definitely_will	yes	07-Jan-19
06 : Ogwedhi	-1.1167337	34.6238	PII4022	06-13-001-02-01	25	married	completed primary	2	2	yes	no	other	yes	no	Most_days	no	yes	spouse/partner	definitely_will	yes	08-Jan-19
03 : Kituka	-0.94928092	34.2176	PII4029	03-11-011-02-01	26	seperated/divorced	none/some primary	3	2	yes	yes	other	yes	no	Never	no	yes	my_own	definitely_will	yes	07-Jan-19	14-Jan-19	Macalder		yes
04 : Kabuto	-0.92399633	34.1686	PII4046	04-10-020-01-01	27	widowed	none/some primary	3	3	yes	yes	other	yes	no	Some_days	no	yes	my_own	definitely_will	yes	16-Jan-19	22-Jan-19	Karungu		no
01 : Lwanda	-0.87800878	34.1956	PII4051	01-05-023-02-01	40	seperated/divorced	none/some primary	2	0	no	no	other	no	no	Some_days	no	yes	my_own	definitely_will	yes	15-Jan-19
06 : Ogwedhi	-1.1161915	34.6238	PII4088		31	married	completed primary	4	3	no	no	other	no	no	Never	no	yes	my_own	definitely_will	yes	07-Jan-19
03 : Kituka	-0.97306502	34.2427	PII4089	03-02-001-02-01	25	married	completed secondary	3	3	yes	yes	other	no	no	Some_days	yes	yes	my_own	definitely_will	yes	30-Jan-19	1-Feb-19	Karungu		yes
01 : Lwanda	-0.87530422	34.1951	PII4111	01-05-007-01-01	48	widowed	none/some primary	1	0	no	no	other	no	no	Never	no	yes	my_own	definitely_will	yes	07-Jan-19
01 : Lwanda	-0.87567502	34.1951	PII4117	01-05-026-01-01	28	married	none/some primary	3	3	no	no	other	no	no	Some_days	no	no		definitely_will	yes	15-Jan-19
06 : Ogwedhi	-1.1097116	34.6224	PII4120		25	married	some secondary	2	2	no	no	other	no	no	Almost_every_day	no	yes	my_own	definitely_will	yes	29-Jan-19
04 : Kabuto	-0.90653998	34.1742	PII4126	04-04-021-01-01	43	married	none/some primary	11	3	no	no	other	yes	no	Almost_every_day	no	yes	my_own	probably_will	yes	14-Jan-19
01 : Lwanda			PII4156		36	married	none/some primary	6	3	yes	no	other	no	no	Some_days	yes	yes	my_own	definitely_will	yes	07-Jan-19
03 : Kituka	-0.95737171	34.2253	PII4157	03-06-015-01-01	31	widowed	completed primary	3	3	yes	no	other	no	no	Never	no	yes	my_own	definitely_will	yes	07-Jan-19
04 : Kabuto	-0.9153145	34.1752	PII4159	04-03-023-01-01	40	widowed	none/some primary	8	3	no	no	other	no	no	Some_days	no	no		definitely_will	yes	14-Jan-19	31-Jan-19	Karungu		yes
03 : Kituka			PII4161		31	married	none/some primary	2	2	no	yes	other	yes	no	Never	no	yes	my_own	definitely_will	yes	24-Jan-19
01 : Lwanda			PII4180		27	married	completed secondary	2	2	yes	no	walked	yes	no	Some_days	no	yes	my_own	definitely will	yes	29-Oct-18	14-Nov-18	Karungu		yes
01 : Lwanda			PII4193		26	married	completed primary	1	1	no	no	walked	yes	no	Most_days	no	yes	my_own	definitely will	yes	31-Oct-18	5-Nov-18	Karungu		yes
01 : Lwanda			PII4209		46	married	none/some primary	5	1	yes	yes	walked	no	no	Never	no	yes	my_own	definitely will	yes	13-Nov-18	27-Nov-18	Karungu		yes
01 : Lwanda			PII4215		36	widowed	completed secondary	2	2	yes	no	walked	yes	no	Most_days	no	yes	my_own	definitely will	yes	29-Oct-18	6-Nov-18	Karungu		yes
01 : Lwanda			PII4219		49	widowed	completed secondary	7	0	yes	no	paid for motorcycle	yes	no	Most_days	no	yes	my_own	definitely will	yes	31-Oct-18	13-Dec-18	Karungu		yes
04 : Kabuto	-0.92314303	34.2003	PII4226	04-12-028-01-01	59	widowed	none/some primary	4	0	no	no	other	no	no	Some_days	no	yes	my_own	definitely_will	yes	07-Jan-19	28-Jan-19	Karungu		yes
03 : Kituka	-0.94863558	34.2125	PII4239	03-11-002-03-01	27	married	completed primary	2	2	no	no	other	yes	no	Never	no	yes	my_own	probably_will	yes	11-Jan-19
01 : Lwanda			PII4244		32	married	some secondary	4	2	yes	yes	walked	yes	no	Never	no	yes	my_own	definitely will	yes	30-Oct-18
01 : Lwanda	-0.86924648	34.2048	PII4261	01-02-007-01-01	25	married	completed secondary	2	2	yes	yes	walked	yes	no	Some_days	no	yes	my_own	definitely will	yes	29-Oct-18	12-Nov-18	Karungu		yes
02 : Olasi	-1.0665991	34.209	PII4269	02-10-025-01-01	49	married	none/some primary	9	5	yes	yes	other	yes	no	Some_days	no	yes	spouse/partner	probably_will	yes	22-Jan-19
01 : Lwanda	-0.87357849	34.1953	PII4270	01-08-019-03-01	26	married	completed primary	2	2	yes	yes	walked	no	no	Some_days	no	yes	my_own	definitely will	yes	30-Oct-18	7-Nov-18	Karungu		yes
01 : Lwanda			PII4273		25	married	college and beyond	2	2	yes	yes	paid for motorcycle	yes	no	Some_days	no	yes	my_own	definitely will	yes	29-Oct-18
05 : Osingo	-1.0746195	34.5357	PII4274	05-14-034-01-01	39	married	completed primary	8	4	yes	yes	other	no	no	Never	no	yes	my_own	probably_will	yes	04-Jan-19	8-Jan-19	Migori_CRH		yes
01 : Lwanda			PII4275		26	married	none/some primary	1	1	no	no	walked	no	no	Some_days	no	no		definitely will	yes	30-Oct-18	1-Nov-18	Karungu		yes
01 : Lwanda			PII4288		25	married	none/some primary	3	3	yes	yes	walked	yes	no	Never	no	yes	my_own	definitely will	yes	01-Nov-18	6-Nov-18	Karungu		yes
03 : Kituka	-0.9480508	34.2184	PII4301	03-11-009-02-01	43	seperated/divorced	none/some primary	7	1	yes	no	other	no	no	Never	no	yes	my_own	probably_will	yes	07-Jan-19
03 : Kituka	-0.94784009	34.2134	PII4307	03-11-004-01-01	36	married	none/some primary	10	3	yes	no	other	no	no	Never	yes	yes	my_own	probably_will	yes	11-Jan-19
04 : Kabuto	-0.92712659	34.1831	PII4310	04-01-018-01-01	31	married	none/some primary	3	3	no	no	other	no	no	Never	no	yes	my_own	definitely_will	yes	07-Jan-19	7-Jan-19	Karungu		no
03 : Kituka	-0.98030478	34.2326	PII4311	03-05-029-02-01	39	married	none/some primary	5	0	no	no	other	no	no	Almost_every_day	yes	yes	my_own	definitely_will	yes	11-Jan-19
01 : Lwanda			PII4315		26	married	some secondary	1	1	no	no	walked	yes	no	Never	no	yes	my_own	probably will	yes	29-Oct-18	14-Feb-19	Karungu		no
01 : Lwanda			PII4323		32	married	completed primary	0	0	yes	no	walked	no	no	Some_days	no	yes	spouse/partner	definitely will	yes	13-Nov-18
01 : Lwanda			PII4324		29	married	college and beyond	2	2	yes	no	other	yes	no	Some_days	no	yes	my_own	definitely will	yes	31-Oct-18	23-Nov-18	Karungu		yes
01 : Lwanda	-0.87315297	34.1947	PII4330	01-08-012-01-01	32	married	none/some primary	4	2	no	no	walked	no	yes	Never	no	yes	my_own	definitely will	yes	31-Oct-18	5-Nov-18	Karungu		yes
01 : Lwanda	-0.87899637	34.1948	PII4332	01-07-019-01-01	33	married	completed primary	4	2	yes	yes	walked	yes	no	Some_days	no	yes	my_own	definitely will	yes	01-Nov-18	7-Nov-18	Karungu		yes
01 : Lwanda	-0.8741709	34.1947	PII4339	01-08-016-01-01	25	married	none/some primary	4	4	no	no	walked	yes	no	Some_days	no	no		probably will	yes	30-Oct-18	6-Nov-18	Karungu		yes
03 : Kituka	-0.9795258	34.2507	PII4345	03-03-005-01-01	29	married	none/some primary	5	5	yes	no	other	no	no	Some_days	no	no		definitely_will	yes	19-Feb-19
03 : Kituka	-0.95845729	34.2231	PII4359	03-06-017-01-01	40	married	none/some primary	7	2	yes	no	other	yes	no	Some_days	no	yes	spouse/partner	definitely_will	yes	11-Jan-19
01 : Lwanda			PII4360		29	widowed	completed primary	2	2	yes	no	other	no	no	Most_days	no	yes	my_own	definitely will	yes	31-Oct-18
01 : Lwanda			PII4362		33	married	completed primary	3	2	yes	yes	paid for motorcycle	no	no	Some_days	no	yes	my_own	definitely will	yes	29-Oct-18	27-Nov-18	Karungu		yes
01 : Lwanda			PII4366		39	widowed	completed primary	0	0	no	no	walked	yes	no	Some_days	no	yes	my_own	probably will	yes	17-Nov-18	19-Nov-18	Karungu		yes
01 : Lwanda			PII4367		28	married	none/some primary	6	2	yes	yes	walked	yes	no	Some_days	no	yes	my_own	definitely will	yes	13-Nov-18	28-Nov-18	Karungu		yes
02 : Olasi	-1.0870546	34.2209	PII4378	02-04-043-01-01	40	married	some secondary	5	2	yes	yes	other	no	no	Some_days	no	yes	my_own	definitely_will	yes	17-Jan-19	16-Jan-19	Macalder		yes
02 : Olasi	-1.0682904	34.1995	PII4405	02-11-015-01-01	44	widowed	none/some primary	6	2	yes	yes	other	no	no	Never	no	yes	my_own	probably_will	yes	29-Jan-19
04 : Kabuto	-0.92180961	34.1899	PII4407	04-13-013-01-01	41	married	none/some primary	11	5	yes	yes	other	yes	no	Never	no	yes	my_own	definitely_will	yes	07-Jan-19	28-Jan-19	Karungu		yes
03 : Kituka	-0.98124057	34.2521	PII4412	03-03-009-01-01	26	widowed	none/some primary	3	3	yes	no	other	yes	no	Almost_every_day	no	yes	my_own	probably_will	yes	11-Jan-19	15-Jan-19	Macalder	yes	no
01 : Lwanda	-0.86838537	34.2141	PII4413	01-02-022-01-01	33	widowed	none/some primary	4	3	no	no	other	yes	no	Some_days	no	yes	my_own	probably_will	yes	07-Jan-19
03 : Kituka	-0.97120851	34.2256	PII4415	03-04-028-01-01	42	widowed	none/some primary	5	2	yes	no	other	no	no	Almost_every_day	no	no		definitely_will	yes	11-Jan-19
04 : Kabuto	-0.92196482	34.162	PII4432	04-11-044-02-01	25	married	completed primary	3	3	yes	no	other	no	no	Some_days	no	no		definitely_will	yes	29-Jan-19
04 : Kabuto	-0.91453022	34.17	PII4438	04-02-055-01-01	40	widowed	none/some primary	1	1	no	no	other	no	no	Most_days	no	yes	my_own	definitely_will	yes	07-Jan-19	9-Jan-19	Karungu		yes
04 : Kabuto	-0.91214567	34.1743	PII4448	04-03-015-01-01	30	seperated/divorced	none/some primary	6	2	yes	no	other	no	no	Never	no	yes	my_own	probably_will	yes	28-Jan-19
03 : Kituka	-0.97257668	34.2263	PII4451	03-04-026-02-01	64	widowed	none/some primary	6	0	no	no	other	no	no	Most_days	no	yes	my_own	definitely_will	yes	07-Jan-19
04 : Kabuto	-0.93361568	34.1742	PII4454	04-10-027-01-01	31	married	none/some primary	5	2	yes	yes	other	yes	no	Some_days	no	yes	my_own	definitely_will	yes	07-Jan-19	10-Jan-19	Karungu		yes
05 : Osingo	-1.0683099	34.5454	PII4477	05-10-039-01-01	42	married	none/some primary	7	5	yes	yes	other	no	no	Most_days	no	yes	my_own	definitely_will	yes	23-Jan-19
03 : Kituka	-0.96368343	34.2252	PII4504	03-04-038-01-01	26	married	none/some primary	4	4	yes	no	other	no	no	Most_days	no	yes	my_own	definitely_will	yes	06-Feb-19
04 : Kabuto	-0.90881741	34.1753	PII4520	04-04-028-01-01	36	married	none/some primary	4	4	no	no	other	yes	no	Most_days	yes	yes	spouse/partner	probably_will	yes	14-Jan-19
04 : Kabuto			PII4527		60	married	none/some primary	9	0	no	yes	other	yes	no	Never	no	yes	my_own	definitely_will	yes	07-Jan-19	10-Jan-19	Karungu		yes
04 : Kabuto	-0.93181968	34.2225	PII4535		25	married	some secondary	2	2	no	no	other	no	no	Most_days	no	yes	spouse/partner	definitely_will	yes	07-Jan-19	7-Feb-19	Karungu		yes
04 : Kabuto			PII4537	04-08-017-01-01	39	married	completed primary	9	2	yes	no	other	no	no	Most_days	no	yes	spouse/partner	definitely_will	yes	07-Jan-19
04 : Kabuto			PII4569		28	married	none/some primary	2	1	no	no	other	no	no	Some_days	no	yes	my_own	definitely_will	yes	07-Jan-19
03 : Kituka	-0.93815291	34.2327	PII4577	03-08-005-01-01	37	married	completed primary	8	2	no	no	other	no	no	Never	no	yes	my_own	definitely_will	yes	14-Feb-19
04 : Kabuto	-0.92013341	34.1985	PII4593		38	widowed	none/some primary	5	2	yes	no	other	no	no	Some_days	no	yes	my_own	definitely_will	yes	07-Jan-19
04 : Kabuto	-0.91959572	34.1987	PII4595	04-12-011-01-01	32	married	none/some primary	7	5	no	no	other	no	no	Some_days	no	yes	my_own	definitely_will	yes	07-Jan-19
01 : Lwanda	-0.8815943	34.1961	PII4626	01-07-025-01-01	43	widowed	completed primary	6	3	no	no	other	no	no	Never	no	yes	my_own	definitely_will	yes	15-Jan-19	14-Feb-19	Karungu		no
04 : Kabuto	-0.92444468	34.169	PII4637	04-06-035-01-02	25	single with partner	none/some primary	1	1	no	no	other	yes	no	Some_days	no	yes	my_own	definitely_will	yes	07-Jan-19
04 : Kabuto	-0.91431302	34.168	PII4645	04-02-004-01-01	25	married	none/some primary	2	2	yes	no	other	yes	no	Most_days	no	yes	my_own	definitely_will	yes	07-Jan-19	7-Jan-19	Karungu		yes
02 : Olasi	-1.0564159	34.201	PII4658		25	married	none/some primary	3	3	no	no	other	yes	no	Some_days	no	yes	no_one	definitely_will	yes	09-Jan-19
04 : Kabuto	-0.92234433	34.2168	PII4661		60	widowed	none/some primary	2	0	no	no	other	yes	no	Some_days	no	yes	my_own	definitely_will	yes	14-Jan-19
06 : Ogwedhi			PII4663		32	married	completed primary	4	4	no	no	other	no	no	Some_days	no	no		definitely_will	yes	08-Jan-19
02 : Olasi	-1.0564159	34.201	PII4670		59	married	none/some primary	1	0	no	yes	other	yes	no	Most_days	no	yes	my_own	definitely_will	yes	07-Jan-19
04 : Kabuto	-0.92404127	34.16	PII4672	04-11-031-01-01	30	married	completed primary	7	3	no	no	other	no	no	Some_days	no	yes	my_own	definitely_will	yes	07-Jan-19	14-Jan-19	Karungu		yes
04 : Kabuto	-0.9231773	34.1606	PII4679	04-11-030-01-01	25	married	none/some primary	4	4	yes	no	other	no	no	Some_days	no	yes	my_own	definitely_will	yes	10-Jan-19
04 : Kabuto	-0.9093616	34.1789	PII4686	04-04-056-01-01	25	married	completed primary	3	3	no	no	other	yes	no	Almost_every_day	no	yes	my_own	probably_will	yes	14-Jan-19
04 : Kabuto	-0.92543763	34.1596	PII4690		49	widowed	none/some primary	7	0	yes	no	other	no	no	Some_days	no	yes	my_own	probably_will	yes	07-Jan-19
04 : Kabuto	-0.92529851	34.1597	PII4693		34	married	none/some primary	4	1	yes	no	other	no	no	Some_days	no	yes	my_own	definitely_will	yes	29-Jan-19	31-Jan-19	Karungu		yes
04 : Kabuto	-0.78432178	34.2455	PII4695		30	married	none/some primary	2	2	no	yes	other	yes	no	Some_days	no	yes	my_own	definitely_will	yes	07-Jan-19
01 : Lwanda			PII4725	01-04-021-01-01	39	married	none/some primary	4	2	no	no	other	yes	no	Most_days	no	yes	my_own	definitely_will	yes	07-Jan-19
04 : Kabuto	-0.93179822	34.2169	PII4730		25	married	none/some primary	4	0	no	no	other	yes	no	Some_days	no	yes	my_own	definitely_will	yes	07-Jan-19
04 : Kabuto	-0.91401631	34.1685	PII4735	04-02-006-01-01	48	widowed	none/some primary	8	1	yes	no	other	no	no	Most_days	no	yes	my_own	definitely_will	yes	14-Jan-19
03 : Kituka	-0.96331781	34.2529	PII4738	03-01-006-01-01	60	widowed	none/some primary	16	0	no	no	other	no	no	Most_days	yes	no		definitely_will	yes	27-Jan-19	1-Feb-19	Karungu		no
04 : Kabuto	-0.93172812	34.2226	PII4747	04-09-008-02-01	30	widowed	completed primary	4	3	no	no	other	no	no	Some_days	no	yes	child my_own	definitely_will	yes	07-Jan-19
06 : Ogwedhi			PII4758		36	married	none/some primary	2	2	no	no	other	no	no	Never	no	yes	my_own	probably_will	yes	08-Jan-19
02 : Olasi	-1.061476	34.2121	PII4762	02-10-023-01-01	26	married	completed primary	3	3	yes	no	other	no	no	Never	no	yes	my_own	probably_will	yes	22-Jan-19
06 : Ogwedhi	-1.1146013	34.6221	PII4789	06-09-007-02-01	38	married	none/some primary	2	1	no	no	other	no	no	Some_days	yes	yes	my_own	definitely_will	yes	17-Jan-19
01 : Lwanda	-0.88211632	34.1962	PII4846	01-07-033-01-01	39	married	none/some primary	6	5	no	no	other	no	no	Some_days	no	yes	my_own	definitely_will	yes	15-Jan-19
04 : Kabuto	-0.91472518	34.1779	PII4851	04-03-046-01-01	27	married	none/some primary	5	1	yes	yes	other	no	no	Never	no	no		probably_will	yes	14-Jan-19	17-Jan-19	Karungu		yes
04 : Kabuto	-0.93337762	34.2112	PII4853	04-09-013-02-02	37	married	none/some primary	5	3	no	no	other	no	no	Some_days	no	yes	my_own	definitely_will	yes	07-Jan-19
06 : Ogwedhi	-1.1134769	34.6225	PII4859	06-09-015-01-01	26	married	completed secondary	3	3	no	no	other	no	no	Some_days	no	yes	my_own	definitely_will	yes	07-Jan-19
04 : Kabuto	-0.91191107	34.1687	PII4863	04-02-030-01-01	26	married	none/some primary	4	4	yes	no	other	no	no	Most_days	no	yes	my_own	definitely_will	yes	07-Jan-19
04 : Kabuto	-0.9182173	34.1841	PII4865	04-13-026-01-01	28	married	none/some primary	3	3	no	yes	other	yes	no	Never	no	yes	no_one	definitely_will	yes	14-Jan-19
04 : Kabuto			PII4867		41	married	none/some primary	6	2	yes	yes	other	no	no	Some_days	no	no		definitely_will	yes	14-Jan-19
01 : Lwanda	-0.87515002	34.1981	PII4869	01-05-032-01-01	31	married	none/some primary	4	0	yes	no	other	no	no	Some_days	no	yes	my_own	definitely_will	yes	11-Dec-18
01 : Lwanda	-0.86414129	34.2231	PII4872	01-10-033-02-01	25	married	none/some primary	1	1	no	no	other	no	no	Most_days	no	yes	other_family spouse/partner	definitely_will	yes	07-Jan-19	10-Jan-19	Karungu		yes
04 : Kabuto	-0.91115469	34.1759	PII4874	04-04-035-01-01	59	widowed	none/some primary	9	0	no	no	other	yes	no	Some_days	no	yes	my_own	probably_will	yes	14-Jan-19	23-Jan-19	Karungu		yes
04 : Kabuto	-0.91777378	34.1767	PII4876	04-03-035-01-01	30	married	completed primary	3	3	yes	no	other	no	no	Never	no	yes	my_own	probably_will	yes	21-Jan-19	14-Jan-19	Karungu		yes
02 : Olasi	-1.0817099	34.1963	PII4878	02-09-023-01-01	30	married	none/some primary	4	3	no	no	other	no	no	Some_days	no	yes	my_own	definitely_will	yes	17-Jan-19
06 : Ogwedhi	-1.1079782	34.6229	PII4887		25	married	some secondary	2	2	no	no	other	yes	no	Some_days	no	yes	my_own	definitely_will	yes	07-Jan-19
01 : Lwanda	-0.87152898	34.1948	PII4890	01-06-007-01-01	26	married	completed primary	3	3	yes	yes	other	no	no	Never	no	yes	my_own	probably_will	yes	07-Jan-19	23-Jan-19	Karungu		yes
01 : Lwanda	-0.87806249	34.2172	PII4898	01-10-031-01-01	30	married	some secondary	5	5	no	no	other	no	no	Most_days	no	yes	my_own	definitely_will	yes	10-Dec-18
01 : Lwanda	-0.8625887	34.2305	PII4899	01-10-050-01-01	36	married	none/some primary	5	3	no	no	other	no	no	Most_days	no	no		definitely_will	yes	15-Jan-19	18-Jan-19	Karungu		yes
01 : Lwanda	-0.86686653	34.2321	PII4903	01-10-055-01-01	27	married	none/some primary	4	3	yes	no	other	no	no	Some_days	no	yes	my_own	definitely_will	yes	14-Jan-19
01 : Lwanda			PII4905		27	married	none/some primary	4	1	yes	no	other	no	no	Some_days	no	yes	my_own	definitely_will	yes	18-Feb-19
01 : Lwanda			PII4916		54	widowed	none/some primary	5	1	yes	yes	other	yes	no	Most_days	no	yes	my_own	definitely_will	yes	15-Jan-19
01 : Lwanda	-0.86644262	34.2203	PII4921	01-10-017-03-01	43	married	none/some primary	6	3	yes	yes	other	yes	no	Most_days	no	yes	my_own	definitely_will	yes	14-Feb-19
04 : Kabuto	-0.90936172	34.1759	PII4929	04-04-031-01-01	47	widowed	none/some primary	8	0	no	no	other	yes	no	Most_days	no	yes	my_own	probably_will	yes	14-Jan-19	23-Jan-19	Karungu		no
02 : Olasi	-1.0510478	34.204	PII4938	02-16-009-01-01	64	widowed	none/some primary	14	0	no	no	other	yes	no	Almost_every_day	no	no		definitely_will	yes	07-Jan-19
05 : Osingo	-1.0757757	34.5089	PII4947		29	married	none/some primary	3	3	yes	no	other	no	no	Most_days	no	yes	my_own	definitely_will	yes	04-Jan-19	7-Jan-19	Migori_CRH		yes
05 : Osingo	-1.0661728	34.537	PII4953	05-06-018-01-01	35	married	none/some primary	5	4	yes	yes	other	yes	no	Never	no	yes	my_own	definitely_will	yes	24-Jan-19
02 : Olasi			PII4955		65	widowed	none/some primary	1	0	no	no	other	no	no	Some_days	no	no		probably_will	no_answer	09-Jan-19
02 : Olasi	-1.0956084	34.215	PII4964	02-05-004-02-01	43	married	none/some primary	5	2	no	no	other	no	no	Some_days	no	yes	my_own	definitely_will	yes	17-Jan-19
01 : Lwanda	-0.87152892	34.1947	PII4982	01-06-033-02-01	25	married	none/some primary	4	2	yes	no	other	no	no	Never	no	yes	my_own	probably_will	yes	15-Jan-19	29-Jan-19	Karungu		yes
04 : Kabuto	-0.93053329	34.2031	PII4995	04-05-001-01-01	41	married	none/some primary	5	1	yes	no	other	no	no	Some_days	no	yes	my_own	definitely_will	yes	07-Jan-19	10-Jan-19	Karungu		yes
04 : Kabuto	-0.92633867	34.1599	PII5008	04-11-022-01-01	33	married	none/some primary	9	2	yes	no	other	yes	no	Some_days	no	yes	child	definitely_will	yes	14-Jan-19	17-Jan-19	Karungu		yes
01 : Lwanda	-0.87965572	34.209	PII5009	01-03-033-01-01	28	married	completed primary	4	4	yes	no	other	yes	no	Most_days	no	yes	my_own	definitely_will	yes	07-Jan-19
04 : Kabuto			PII5012		33	widowed	none/some primary	3	2	no	no	other	no	no	Some_days	no	yes	my_own	definitely_will	yes	14-Jan-19
05 : Osingo	-1.0684384	34.5184	PII5014	05-11-037-01-01	26	married	none/some primary	6	3	no	no	other	no	no	Never	no	yes	spouse/partner	definitely_will	yes	28-Jan-19
02 : Olasi	-1.087873	34.2061	PII5026	02-07-027-02-01	32	married	none/some primary	2	2	yes	yes	other	no	no	Never	no	yes	my_own	definitely_will	yes	07-Jan-19	28-Jan-19	Macalder	yes	no
02 : Olasi	-1.0889609	34.2218	PII5034	02-04-056-01-01	42	widowed	completed primary	10	4	yes	yes	other	yes	no	Some_days	no	yes	my_own	probably_will	yes	07-Jan-19
02 : Olasi	-1.0884097	34.2221	PII5035	02-04-058-01-01	27	married	completed primary	3	3	no	no	other	no	no	Some_days	no	no		probably_will	yes	09-Jan-19
05 : Osingo	-1.0682935	34.5183	PII5037	05-11-033-01-01	38	married	none/some primary	6	2	no	no	other	no	no	Some_days	no	no		definitely_will	yes	08-Jan-19
02 : Olasi			PII5039		35	married	none/some primary	4	3	no	no	other	no	no	Some_days	no	yes	spouse/partner	definitely_will	yes	09-Jan-19			yes
05 : Osingo	-1.0744371	34.5105	PII5057	05-02-003-01-01	44	widowed	none/some primary	1	0	no	no	other	yes	no	Most_days	no	yes	my_own	definitely_will	yes	23-Jan-19
04 : Kabuto	-0.91724718	34.1989	PII5073	04-12-036-01-01	29	married	none/some primary	4	2	no	yes	other	no	no	Some_days	no	yes	my_own	definitely_will	yes	07-Jan-19
02 : Olasi			PII5074		26	seperated/divorced	completed secondary	0	0	yes	yes	other	yes	no	Never	no	yes	my_own	definitely_will	yes	07-Jan-19
02 : Olasi	-1.088677	34.2044	PII5077	02-07-057-01-01	26	married	none/some primary	3	3	no	no	other	no	no	Some_days	no	yes	spouse/partner	definitely_will	yes	07-Jan-19
02 : Olasi	-1.0622319	34.2371	PII5097	02-01-007-01-01	48	married	completed secondary	11	2	yes	no	other	no	no	Most_days	no	yes	my_own	definitely_will	yes	17-Jan-19
01 : Lwanda	-0.86680949	34.2322	PII5100	01-10-056-01-01	30	married	none/some primary	7	5	no	no	other	no	no	Most_days	no	yes	spouse/partner	definitely_will	yes	15-Jan-19	18-Jan-19	Karungu		yes
01 : Lwanda			PII5103		50	single no partner	none/some primary	1	0	no	yes	other	yes	no	Never	no	yes	my_own	definitely_will	yes	07-Jan-19
05 : Osingo			PII5105		25	married	none/some primary	3	3	no	no	other	no	no	Almost_every_day	no	no		definitely_will	yes	08-Jan-19	13-Feb-19	Migori_CRH		yes
02 : Olasi	-1.0850168	34.1933	PII5140	02-09-016-01-01	50	married	none/some primary	3	0	no	no	other	no	no	Some_days	no	no		definitely_will	yes	09-Jan-19
02 : Olasi	-1.0961469	34.2136	PII5145	02-05-001-01-01	34	married	none/some primary	5	2	no	no	other	no	no	Some_days	no	yes	my_own	definitely_will	yes	07-Jan-19
02 : Olasi			PII5160		27	married	none/some primary	3	3	no	no	other	no	no	Never	no	yes	my_own	definitely_will	yes	07-Jan-19
02 : Olasi	-1.0903811	34.2107	PII5179	02-06-022-01-01	45	married	none/some primary	3	0	no	no	other	no	no	Some_days	no	yes	spouse/partner	definitely_will	yes	07-Jan-19
02 : Olasi			PII5188		33	married	college and beyond	4	4	yes	yes	other	yes	no	Never	no	yes	my_own	definitely_will	yes	17-Jan-19	28-Jan-19	Macalder	yes	no
05 : Osingo	-1.0761131	34.5269	PII5191	05-01-031-02-01	28	married	completed secondary	3	3	no	no	other	no	no	Never	no	yes	my_own	definitely_will	yes	08-Jan-19
02 : Olasi	-1.0549612	34.2432	PII5205	02-01-017-01-01	41	widowed	none/some primary	7	0	no	no	other	no	no	Most_days	no	no		definitely_will	yes	09-Jan-19
02 : Olasi	-1.0874734	34.2224	PII5224	02-04-062-02-01	25	married	none/some primary	4	0	no	no	other	no	no	Some_days	no	no		definitely_will	yes	29-Jan-19	1-Feb-19	Karungu		yes
02 : Olasi			PII5228		25	married	completed secondary	3	3	no	no	other	no	no	Some_days	no	yes	my_own	definitely_will	yes	07-Jan-19
02 : Olasi	-1.0755348	34.2099	PII5271	02-04-017-03-01	25	widowed	none/some primary	2	2	yes	yes	other	no	no	Never	no	yes	my_own	definitely_will	yes	07-Jan-19
05 : Osingo			PII5276		29	married	none/some primary	4	4	no	no	other	no	no	Some_days	no	yes	spouse/partner	definitely_will	yes	07-Jan-19	23-Jan-19	Migori_CRH		yes
05 : Osingo			PII5279		27	married	none/some primary	3	2	no	no	other	yes	no	Some_days	no	yes	spouse/partner	definitely_will	yes	18-Jan-19	23-Jan-19	Migori_CRH		yes
05 : Osingo	-1.0615594	34.5199	PII5303	05-12-042-01-01	57	married	none/some primary	2	0	yes	yes	other	yes	no	Some_days	no	yes	my_own	definitely_will	yes	18-Jan-19
05 : Osingo	-1.0634311	34.5437	PII5304	05-10-012-01-01	39	widowed	none/some primary	5	3	yes	no	other	no	no	Most_days	no	yes	my_own	definitely_will	yes	04-Jan-19	7-Jan-19	Migori_CRH		yes
05 : Osingo	-1.0723947	34.534	PII5307	05-14-006-01-01	43	married	completed primary	8	1	no	no	other	no	no	Never	no	yes	my_own	probably_will	yes	04-Jan-19
05 : Osingo	-1.0714599	34.5397	PII5308	05-13-010-02-01	25	married	none/some primary	2	2	no	no	other	no	no	Never	no	yes	my_own	definitely_will	yes	06-Feb-19
05 : Osingo	-1.065486	34.5409	PII5321	05-10-022-01-01	47	widowed	some secondary	1	0	yes	no	other	no	no	Most_days	no	yes	my_own	definitely_will	yes	04-Jan-19
05 : Osingo			PII5323		30	married	none/some primary	3	0	yes	yes	other	yes	no	Never	no	yes	my_own	definitely_will	yes	07-Jan-19
05 : Osingo	-1.0650367	34.5211	PII5342	05-12-020-01-01	45	married	none/some primary	8	5	yes	yes	other	no	no	Some_days	no	yes	my_own	definitely_will	yes	21-Jan-19
05 : Osingo	-1.0691047	34.5119	PII5350	05-07-033-01-01	27	married	none/some primary	4	3	no	no	other	no	no	Some_days	no	yes	my_own	definitely_will	yes	07-Jan-19	30-Jan-19	Migori_CRH		yes
05 : Osingo	-1.0679544	34.5456	PII5371	05-10-005-02-01	29	married	none/some primary	4	4	no	no	other	no	no	Most_days	no	no		definitely_will	yes	08-Jan-19	16-Jan-19	Migori_CRH		yes
05 : Osingo	-1.0800956	34.5533	PII5394	05-04-040-01-01	39	married	none/some primary	9	2	no	no	other	no	no	Some_days	no	yes	my_own	definitely_will	yes	04-Jan-19
05 : Osingo	-1.0711664	34.5517	PII5396	05-09-025-01-01	39	married	none/some primary	9	4	no	no	other	no	no	Some_days	no	yes	my_own	definitely_will	yes	23-Jan-19
